# Supplementary material for: Flexible active-matrix micro-LED display with 1T-1FeMFET architecture featuring scaling-limit-free design
Source: Nat Commun. 2026 Mar 31;17:4628. doi: 10.1038/s41467-026-71182-9 (PMC13199476; doi:10.1038/s41467-026-71182-9)
Supplement: Supplementary file 3 — Source data [file 41467_2026_71182_MOESM3_ESM.xlsx]

## Sheet: Figure 2
	Characterization and performance of flexible FeCAP
	Fig. 2b			Fig. 2c																			Fig. 2d							Fig. 2e (up)
	Pulse cycles (#)	2Pr (μC/cm2)		PMA at 400 ℃																PMA at 300 ℃			Pulse width (s)	2Pr (μC/cm2) at pulse amplitude of 1.0 V	2Pr (μC/cm2) at pulse amplitude of 1.3 V	2Pr (μC/cm2) at pulse amplitude of 1.5 V	2Pr (μC/cm2) at pulse amplitude of 2.0 V	2Pr (μC/cm2) at pulse amplitude of 3.0 V		before LLO
	1	41.05		Voltage range of 2.0 V		Voltage range of 2.1 V		Voltage range of 2.2 V		Voltage range of 2.3 V		Voltage range of 2.4 V		Voltage range of 2.5 V		Voltage range of 3.0 V		Voltage range of 3.5 V		Voltage range of 3.0 V			2e-08	0.71189	0.92387	0.95043	0.96058	1.56344		device 1		device 2		device 3		device 4		device 5		device 6		device 7		device 8		device 9		device 10
	10	41.22		Voltage (V)	Polarization (μC/cm2)	Voltage (V)	Polarization (μC/cm2)	Voltage (V)	Polarization (μC/cm2)	Voltage (V)	Polarization (μC/cm2)	Voltage (V)	Polarization (μC/cm2)	Voltage (V)	Polarization (μC/cm2)	Voltage (V)	Polarization (μC/cm2)	Voltage (V)	Polarization (μC/cm2)	Voltage (V)	Polarization (μC/cm2)		4e-08	1.01718	0.9953	1.10334	1.21987	2.60484		Voltage (V)	Polarization (μC/cm2)	Voltage (V)	Polarization (μC/cm2)	Voltage (V)	Polarization (μC/cm2)	Voltage (V)	Polarization (μC/cm2)	Voltage (V)	Polarization (μC/cm2)	Voltage (V)	Polarization (μC/cm2)	Voltage (V)	Polarization (μC/cm2)	Voltage (V)	Polarization (μC/cm2)	Voltage (V)	Polarization (μC/cm2)	Voltage (V)	Polarization (μC/cm2)
	100	42.2		-0.000404808	0	0.000315442	0	-0.000774757	0	-0.000168382	0	-0.00105	0	-0.00161	0	-0.00156	0	0.00104	0	0.000988459	0		6e-08	1.09437	1.07452	1.17532	1.54292	3.23975		-0.00142	0	0.00053359	0	0.000237406	0	-0.000298562	0	-0.00145	0	-0.000706078	0	0.000347102	0	-0.000510443	0	0.000372102	0	0.00124	0
	1000	43.93		-0.000341443	0.000430345	6.53265e-05	-0.000278206	-0.000295989	-0.000682277	0.000488113	0.0012	-0.000569653	0.000342237	-0.00183	-0.000457372	-0.00138	0.000159233	0.000811572	-0.00102	0.00177	-0.00062389		1e-07	1.2775	1.4314	1.6879	2.6056	6.96411		-0.000747925	-0.000277889	0.00142	0.00272	0.000250108	0.000453072	0.000809065	0.000534035	-0.000795982	-0.00304	8.7769e-05	0.00127	3.7135e-06	0.00166879	0.000159757	0.00329	0.000591208	0.00149	0.000422506	0.000545
	10000	46.5		-0.000795584	0.000729779	-0.000373773	-0.000530394	1.78111e-06	0.000227523	-0.000250428	0.00155	-0.00116	-0.000496871	-0.00183	-0.000503066	-0.00122	-0.000441063	3.10229e-05	-0.000211548	0.00145	0.00112		2e-07	1.9429	2.58597	3.49625	6.49568	16.3622		-0.000690911	0.00219	0.00152	0.0023	-0.000369761	0.00292	0.000508954	-0.00068818	-0.00040985	-0.000899368	-0.000681416	-0.00136	-0.00044623	-0.000908941	-0.000266026	0.00136	0.000417655	-0.000648159	0.000306115	0.00198
	100000	46.63		-0.000397157	0.000226187	-0.00057683	-0.00182	-0.00103	0.000603294	-0.000649525	0.00146	-0.0014	-0.000267248	-0.00236	-0.000436507	-0.00116	-0.000708524	-0.000943595	-0.00155	-0.000263909	-0.00214		4e-07	2.57825	4.91242	7.17447	14.6405	32.8817		5.16405e-05	-0.000320778	0.00204	0.00141	-6.90196e-05	0.00324	0.000892078	0.00137	-0.000527554	-0.00321	-0.000885477	0.00203	-0.000110481	0.000497459	0.000130062	0.00205	-0.000114079	-6.5e-05	7.0164e-05	0.000675
	1000000	46.67		-0.000392476	6.74161e-05	-5.40134e-05	-0.000746188	-0.000971834	0.000119842	-0.00111	0.00107	-0.00126	0.000126552	-0.00103	-0.000404151	-0.000586247	0.000381449	-0.00174	0.000108148	0.00032725	-0.00105		6e-07	3.109	6.28534	10.5937	19.1384	43.0175		-0.000989314	1.32467e-05	0.00106	0.00229	0.000126686	0.000365649	5.11727e-05	0.00155	-0.0013	-0.00206	-0.000354672	-0.000231029	0.00017728	2e-05	-0.000193541	0.00079	-0.000373667	-0.00142	0.000247055	0.000545
	10000000	45		-0.000391843	0.00116	-0.000282438	-2.80158e-05	-0.00144	-0.000596036	-0.00149	0.000428624	-0.000289599	-0.000194877	-0.00151	0.00031657	-0.00146	-0.000427676	-0.000543126	-0.000666654	0.000156209	-5.86151e-05		1e-06	3.63521	8.51613	14.255	32.204	46.1256		-0.000479164	-0.00279	0.00115	0.00174	0.000167356	0.000600239	0.000574993	0.000951032	0.000358033	-0.00149	-3.02335e-05	0.0016	-8.1622e-05	0.00107145	-4.2967e-05	0.00266	-0.000280793	0.000235	-0.000700895	0.000935
	50000000	44.24		0.000146648	0.000532036	0.000127689	0.000287173	-0.000828762	-0.000237393	-0.000803591	0.00073412	-0.000381935	-0.000464313	-0.00137	-0.00123	-0.000996672	0.000183614	6.77469e-07	2.18366e-05	0.000978766	0.000212575		2e-06	5.05382	13.2091	21.8976	42.15	46.8422		-8.33736e-05	-0.00152	0.00112	0.000418263	0.000588812	0.00545	-0.000103896	0.00212	-0.000117094	-0.000579226	-0.000206958	0.0053	0.000714935	0.00192	0.00036963	0.00176	0.000209488	0.000205	3.9132e-05	-0.000821276
	100000000	43.7		0.000237348	0.00105	0.000208362	0.000757907	-1.22671e-06	0.000494042	9.53157e-07	-0.000274526	-0.000590305	-0.000141411	-0.000708546	0.00033038	-0.00139	0.000160441	-0.000221396	-0.00036186	0.00082778	-6.40433e-05		4e-06	7.30903	19.0921	32.6681	44.7696	47.4747		-0.000603887	-0.00387	0.000703998	0.0029	-0.000332803	-0.000415378	0.00030025	0.00135	-3.90944e-05	-0.0015	-0.000552383	0.00202	0.000384462	-0.0001	0.000535008	0.00196	0.000184641	-0.00054	-9.7756e-05	-0.00047
				-0.000196438	0.00119	-0.00049686	0.00057671	-0.000656718	-0.000403122	-0.000639867	-3.81084e-05	-0.00065798	0.000140484	0.00052113	0.00121	-0.00189	-0.000205529	-0.000532167	0.000572789	0.00162	-0.00135		6e-06	7.75505	21.3305	35.5754	45.0993	47.4009		-0.000346787	-3.1156e-05	0.000410908	0.00285	-2.3036e-05	0.0021	-0.000438923	0.00191	0.000521124	-0.000264919	-0.00055138	0.00319	0.000223078	0.000294394	0.000713196	0.00257	0.000713196	-0.00291	0.000629883	-0.00099
				-0.000318452	0.000744099	-0.000971951	-0.000124134	-0.000111912	1.06378e-05	-0.000723883	-0.00079377	-0.000170521	0.000665542	-1.89972e-05	0.000281069	-0.0019	-0.00112	-0.00125	-0.000546164	-0.000134173	-0.00121		1e-05	9.51464	24.82	38.1927	45.6127	47.3755		-0.000713903	-0.0002995	0.000236524	0.00421	-0.000946955	0.000708482	0.00057436	0.00272	-0.000203415	-0.00029805	-0.000230952	0.00279	-0.000139489	0.00201278	6.93715e-05	0.00186	-5.0452e-05	-0.00132	0.000118821	1.5e-05
				6.49705e-05	0.00186	-0.00119	0.000639344	-0.000571401	0.000345282	-0.000518821	0.000727728	-0.00109	-0.000226626	-0.000437815	-0.000251751	-0.00119	-0.000620507	-0.000997636	2.52608e-05	-0.00117	-0.00306		2e-05	11.922	28.9144	40.7773	45.889	47.7548		0.000384399	-0.000902881	-0.000169592	-0.000207232	-1.96928e-05	0.000626268	0.000105883	0.00102	-0.00108	-0.00391	-0.000227944	0.00134	-0.000513923	0.00199022	-0.000369931	0.0036	-0.0003207	-0.00215	-0.000264452	0.00142
				-0.00135	0.00106	8.64621e-06	0.000725354	-0.000418003	0.00031587	-0.000224726	-0.000468697	-0.00113	0.000709844	-0.00038979	0.000970606	-0.00109	-0.000587298	-0.000859579	-0.000533623	-0.000978791	-0.00254		4e-05	13.5547	31.0868	42.1871	46.0862	47.9169		0.000512764	-0.00227	-0.000691035	0.00424	3.20081e-05	0.00105	0.000141874	9.60464e-05	-0.000320486	-0.00359	-0.000203614	0.00136	0.000263953	0.00192	-8.20026e-05	0.00354	-0.000619503	-0.00112	-0.000326544	-0.0001
				-0.000315145	0.000909355	-0.000158383	0.000168405	-0.000800124	-0.000265934	-0.000511169	-0.000591086	-0.00142	0.000146361	-0.00121	0.000580229	-0.00094096	-0.00109	-0.000515156	-0.000649402	0.000206573	-0.000175524		6e-05	13.916	32.5812	42.6891	46.3176	47.922		0.000894181	-0.00134	0.000192881	0.00152	-0.000681201	0.00275	0.000188228	-0.000692096	-0.000343478	-0.00269	-0.000389625	0.00207	-4.015e-05	0.002005	0.000926236	0.0043	-7.179e-05	-0.00147	-0.000694412	0.00098
				-0.000885653	0.00112	0.000625174	0.000530213	-0.000905126	-0.000214287	-0.00104	0.000228802	-0.00144	-7.46847e-05	-0.000819601	5.1268e-06	-0.00123	-0.000480943	-5.33637e-05	-0.000524135	-0.000513953	-0.00246		0.0001	15.3898	33.7663	43.0218	46.2139	48.417		0.00131	-0.00226	0.000795369	0.00026039	-0.00134	0.00039168	0.000266562	-0.000231792	-0.000600542	-0.00217	-0.000946799	0.00237	-0.000102346	0.002255	0.00033728	0.00478	0.000350334	0.00215	-0.000293478	0.00376
				-0.000835622	0.000870152	0.000712162	0.000690809	-0.00163	0.00021749	-0.000199765	-0.000348633	-0.000611996	0.000226494	-0.000623193	0.000129404	-0.00119	-0.000378801	0.000394796	-0.000990841	-0.00176	-0.00278									0.0013	-0.00149	0.00145	0.000861851	-0.000729226	0.00313	0.000482321	-0.000449254	-0.00137	0.000774516	-0.000166919	0.000703613	-0.000513748	0.003095	0.000761242	0.00491	0.000165606	-0.000225	-0.00102	0.00251
				-0.000556499	0.000965472	0.000929223	0.000361864	-0.0014	0.000434325	0.000284386	-0.000316374	-0.000782035	0.00118	-0.00111	-7.2713e-05	-0.0019	-0.00094902	-0.000349427	-0.000856853	-0.00145	-0.00322									0.000115637	-0.00299	-5.1553e-05	-0.000109106	-0.000264091	0.00732	-0.000613379	-0.00112	-0.000114754	-0.00332	-0.000375994	0.000859539	-6.31245e-05	0.00194957	0.000356129	0.00449	-0.000767469	-0.00181	-0.00113	0.00178
				9.70234e-05	0.000484886	-0.000450508	0.000837799	-0.000986134	0.00112	-0.000274423	-0.000641831	-0.000408939	0.000725167	0.00128	0.000444403	-0.000585913	0.000522456	0.000129377	-0.00131	-4.71838e-05	-0.00172									0.000165931	-0.00122	0.00118	0.000432819	-0.000279764	0.00211	0.000442581	0.00108	-0.000206422	-0.0016	0.000423906	0.00431	-0.000156333	0.001675	-0.000350747	0.00482	-0.0003662	-0.000835	-0.000642209	0.00201
				-0.000819949	0.00101	-0.000621512	0.000428845	-0.000935138	0.000438246	0.000610831	0.000646398	-6.65221e-05	0.00104	0.000833607	-0.0011	-0.000471181	0.000645394	-0.000118996	-0.00217	-0.000596335	-0.00161									-0.000863325	-0.00092147	0.000759304	-0.0014	-0.000217068	0.00599	0.000244872	0.00147	-0.00101	-0.00198	-0.000328637	0.00268	-0.0002987	0.00211283	-0.000136343	0.00205	-0.000470386	-0.00237	-0.000627724	-0.000585
				-0.0015	0.00113	0.000368445	0.000831741	-0.00101	-9.82312e-05	-0.000654538	-0.000110378	-0.000681042	0.000562206	-0.000102679	-0.000760872	-0.000438531	0.000475302	-0.000269016	-0.000653093	0.000560987	-0.00233									-0.000447516	-0.00647	0.000960357	-0.00172	3.06711e-05	0.00477	-0.000437324	-0.000300317	-0.00103	-0.00119	1.01394e-05	0.00347	-0.000104984	0.00239	-1.4813e-05	0.00499	-0.00139	-0.00291	-0.00064203	0.00055
				-0.000173781	0.000526706	0.00102	-3.62457e-05	-0.0012	-9.52766e-05	-0.000904618	-0.000117223	-0.000333613	-0.000266099	0.000349455	0.000160293	-0.00184	-2.09759e-06	0.000560896	-0.000742288	-0.000477962	-0.00375									-0.00206	-0.00327	0.000395866	-0.00296	0.000471144	0.00303	0.000864036	6.59306e-05	-0.00201	-0.00302	0.000636658	0.00312	-1.4616e-05	0.001925	0.000316144	0.00529	-0.000648747	-0.00172	-0.00112	0.00134
				0.000607772	0.000911493	0.00102	0.000889812	-0.000882135	0.00051178	0.000229044	0.000783971	-0.000481327	-0.000366059	-0.000232381	-0.00102	-0.00158	-1.04511e-05	0.000196119	-0.000745118	-0.00113	-0.00378									-0.000478195	-0.00263	0.00105	-0.00117	8.4008e-05	0.00572	0.000242568	0.000314539	-0.0016	-0.0038	-0.000363995	0.00142	-0.000238529	0.00183313	0.000339805	0.00525	-0.000187954	-0.00267	-0.00028345	0.00266
				0.00118	0.000642794	-0.00070356	0.000204038	-0.00118	-0.000411464	-1.13792e-05	0.000877698	-0.000402958	-0.000398914	-0.000489444	-0.000879913	-0.000510253	0.000797303	-0.000445405	-0.00129	-0.000141526	-0.00434									-0.0013	-0.00422	0.000682643	-0.0041	-0.00016637	0.0057	0.000100498	-0.00135	-0.00123	-0.00452	-0.000225305	0.00395	-0.000425279	0.00217392	-0.000117661	0.00287	0.000249175	-0.00392	-0.000435546	-0.000345
				0.000904575	0.000559987	-0.000801877	0.000798089	0.00114	-0.000729066	0.000745509	0.00115	0.000151578	-0.0014	0.000125746	-0.00134	-0.00084602	0.000603134	0.000570517	-0.000671151	-0.000174581	-0.00549									-0.000785253	-0.00275	5.14433e-05	-0.000729573	-0.000441781	0.00284	0.000554603	0.00149	-0.000427864	-0.00182	-0.0012	0.000796891	-0.000503764	0.00184519	-0.00061249	0.00283	-0.000172615	-0.00321	-5.92215e-05	0.000295
				-0.000201416	0.000980556	-0.00105	0.000655019	0.000349248	-0.00206	0.000381069	0.000478564	-0.000541277	-0.00148	-0.000106321	-0.00172	-0.000758995	0.000290098	0.000285113	-0.001	-0.000479	-0.00515									-0.000297795	-0.00347	0.000795631	-0.00191	3.00093e-06	0.00733	0.00113	0.00244	-0.00016174	-0.0012	-0.00083979	0.00426	-0.00036823	0.00281716	-1.13205e-05	0.00556	0.000120292	-0.00205	0.000373898	0.00342
				-0.000809586	0.000614266	-0.000611855	0.000798248	-0.000736352	-0.00112	0.000755836	0.000704249	0.00035497	-0.000992494	0.000274094	-0.000317788	-0.000144473	0.000237702	-0.000373421	-0.000688153	-0.00047462	-0.00525									0.00103	0.00156	-0.000346722	-0.00248	0.000612173	0.00665	0.00041762	0.0018	-0.000357146	-0.000862648	-0.00102	0.0026	3.08835e-05	0.00262	0.000333286	0.00308	9.56095e-05	-0.00438	-7.8906e-05	-0.00023
				0.0011	0.000776674	0.00041777	2.73546e-05	-0.000736019	-0.00135	0.000531088	0.000681223	-0.000337217	-0.00199	3.86497e-05	-0.000212929	-0.0011	-0.000305494	-0.00143	-0.000748701	0.00028591	-0.00476									-0.00052585	-0.00301	0.000754291	-0.00426	0.00133	0.00728	0.000561957	-0.000504664	-0.00023272	-0.00168	-0.000905161	0.00342	8.23995e-05	0.002545	5.0187e-05	0.00465	-0.000315819	-0.00273	-2.1708e-05	0.00305
				0.00179	0.00145	-0.000169712	0.000157793	-0.00187	-0.00107	0.00144	0.0011	0.000747047	-0.00118	-0.000279439	0.000118844	-0.00135	-2.3258e-06	-0.000710859	-0.000826581	-4.88909e-05	-0.00452									-0.000160072	-0.00153	0.000647952	-0.00183	0.000200077	0.00557	0.00013285	-0.000437336	-0.00137	-0.00412	-0.00104	0.00458	-0.000126655	0.001895	-0.000120687	0.00325	-0.000193303	-0.00548	-0.000212619	0.00092
				0.00158	0.00151	-0.00071619	0.00101	-0.000691038	-5.98459e-05	0.000711822	0.000714287	2.78567e-05	-0.00218	0.000383741	0.00108	-0.000327476	-0.00119	-0.00168	3.45879e-05	-0.00057936	-0.00485									-8.13674e-05	-0.00101	0.000449239	-0.00335	-0.000730527	0.0048	0.00090805	-0.000831172	-0.000469131	-0.00392	-0.000426024	0.00273	2.57025e-05	0.00271438	0.000374776	0.00508	0.000297999	-0.00367	-0.000108751	0.00189
				0.00125	0.000776511	-0.00153	-0.000401662	-0.000129185	0.000451561	0.000364391	0.00126	8.38676e-05	-0.00177	0.000624795	0.00214	-0.000835992	-0.000318729	-0.00122	0.000202113	-3.95668e-05	-0.00473									-0.000192422	-0.00152	0.000518585	-0.00281	-0.000504106	0.00833	-0.000155263	0.00141	-0.000588174	-0.00327	0.000233478	0.00259	-7.93356e-05	0.00232	0.000185387	0.00517	0.000271647	-0.00223	0.000414383	0.0045
				0.00147	0.00205	-0.000592505	0.00108	0.000127507	-0.0011	0.000739493	0.00233	-0.000966446	-0.00175	0.000832234	0.000754674	-0.000746963	-0.00074182	-0.000378065	-0.00118	-0.000586045	-0.00481									0.00135	-0.000860495	0.000940374	-0.00258	0.000413127	0.00554	-0.00031297	-0.000200194	-0.000209097	-0.00465	0.000683643	0.00296	-0.000612333	0.002195	-0.00053817	0.00691	-0.0004866	-0.00124	-6.89327e-05	0.00468
				-0.000461858	0.00139	-0.002	0.00144	0.0011	0.000608389	0.000902249	0.00132	0.000465954	-0.000808125	0.000606817	0.000748351	-0.000600882	-0.00108	-0.000440427	-0.000374692	-0.00108	-0.00422									0.000448432	-0.00271	0.000216171	-0.00405	0.00141	0.00675	0.000716357	-0.000209494	-0.000371781	-0.00495	0.000383535	0.00259	0.000520682	0.00321414	-0.000317412	0.00593	0.00034883	-0.000920859	0.00065178	0.00429
				-0.000384491	0.00106	-0.00136	0.000708687	0.0014	-3.78086e-05	0.00035908	0.000905058	-0.000494327	-0.00081188	0.000152342	0.00127	-0.000878634	-0.000514414	-0.000479797	-0.000689227	0.000501968	-0.00462									-0.000535209	-0.00379	0.000747678	-0.00158	3.62161e-07	0.00689	-9.21965e-05	0.00182	-0.000748256	-0.0048	0.000703961	0.00363	0.000294614	0.00317094	-0.000343764	0.00631	-0.000201677	-0.00313	3.3617e-05	0.00301
				0.000229327	0.00195	-0.00135	0.000373252	0.00101	-0.000250807	-0.000627202	0.000136374	-0.000863449	-0.000746626	1.73294e-05	0.00136	9.09705e-05	-0.00061298	-0.000445775	-0.000716209	0.000410263	-0.00492									0.000139298	-0.0022	0.000869692	-0.00502	6.06828e-05	0.0071	-0.00061739	-0.000435594	-0.000579555	-0.00398	0.000736611	0.00324	-0.000240887	0.002635	-0.00103	0.00544	-6.82985e-05	0.000870398	0.000322679	0.00466
				0.000730489	0.00222	-0.000567507	0.000412751	0.000232845	0.000911908	0.000687565	0.000740789	-0.000306944	-0.00090599	0.00017537	0.000910753	-0.000207134	-0.00021566	-0.000583761	-0.00101	-9.75473e-05	-0.00436									0.000771462	-0.00491	0.000366894	-0.00169	0.00112	0.00942	-0.000281623	0.000931299	-0.000672561	-0.00429	-2.98999e-05	0.000695154	-6.03185e-05	0.00538	-0.000903083	0.00644	0.000138586	-0.00012	0.000594432	0.00308
				0.000845519	0.00146	-0.000297444	0.000919091	0.000734676	0.00113	-0.000305401	-0.000827328	7.8304e-07	-0.000505651	0.000109332	0.00201	-0.00023551	0.000227923	-0.000203681	0.000871933	0.00128	-0.00267									-0.000517196	-0.00285	0.000944719	-0.000426289	-0.000225055	0.00554	3.8805e-05	0.00129	2.13345e-05	-0.00364	-0.000585401	0.00144	4.3465e-06	0.0043	0.000105381	0.00779	0.000709543	0.00187	0.000384804	0.00469
				-0.000283129	0.00116	-0.000366121	0.00163	0.000494958	0.000357681	0.000330441	0.000559342	7.81491e-05	-0.000726647	-0.000520828	0.000173733	-0.000732661	0.000847522	0.000761614	-0.000747573	6.48877e-06	-0.00441									-0.000241821	-0.00338	0.000456259	-0.00289	0.00135	0.01029	-0.000433349	-0.000712876	0.000764518	-0.00202	-0.00105	0.00179	-0.000179009	0.003615	-0.000195697	0.00639	-0.000275834	0.00177	-0.000300146	0.00371
				4.28043e-06	0.00149	0.000387091	0.000915006	0.000232176	0.000394267	0.000168424	0.000898933	-0.00103	-0.000934719	0.000648157	0.00124	-0.000844051	0.000306256	0.000795265	-0.00123	-0.00109	-0.00226									-0.000625243	-0.00343	0.00134	-0.00226	0.00104	0.01033	0.000364581	-0.000852173	-0.000116759	-0.00347	-0.00168	0.00295	0.00106211	0.004715	-8.1149e-05	0.00649	-7.89405e-05	0.00198	0.000268952	0.00535
				0.000426702	0.00164	-0.00123	0.00149	0.000501236	0.000763667	0.000979951	0.000248494	-0.000364292	-0.00175	0.000184025	0.0013	-0.00113	-0.000335538	0.000739588	-0.00121	8.51563e-05	-0.00295									0.000116939	-0.0052	0.000827349	-0.00433	0.000871541	0.00943	0.00129	0.00243	-0.000301136	-0.000942664	-0.00109	0.00229	2.72075e-05	0.004915	8.03655e-05	0.00646	0.000605409	0.00088	0.000191176	0.00273
				0.000241025	0.0013	-0.000362109	0.000836317	-6.42217e-05	-6.96643e-05	0.000226108	8.98742e-05	-6.58531e-05	-0.00133	0.000550473	0.000470224	0.00052866	0.000272168	-0.000424752	-0.00189	0.000237181	-0.00322									0.00020166	-0.00338	0.00128	-0.00591	0.00122	0.01029	-0.000111919	0.000594184	-6.07443e-06	-0.0033	-0.00115	0.000593698	0.000359483	0.005845	0.000210252	0.00714	0.000672116	-0.00157	0.000669495	0.00039
				0.000407387	0.000899315	-0.000292429	0.00186	0.000160861	2.22562e-05	-0.000687891	0.000228952	0.000237899	-0.00147	0.000888913	-0.000303273	0.0007114	0.000450983	0.000569551	-0.00163	-0.000632697	-0.00135									0.00128	-0.00128	0.000904346	-0.00409	0.00055282	0.01091	-0.000511348	0.000616788	-0.000418839	-0.00198	-0.00106	0.000979652	-0.000557435	0.004755	-0.000629343	0.00696	3.34695e-05	6.5e-05	-0.00029528	0.00133
				0.000416376	0.000171958	-0.000142375	0.00197	-0.00058804	0.000271701	-0.00169	0.000672544	-0.000118856	-0.00123	0.00111	-0.000760077	0.000202252	0.00187	-0.000620123	-0.000533138	-0.000462324	-0.00194									0.000122286	-0.00499	-0.000310324	-0.00469	0.00115	0.00976	9.74899e-05	-0.00122	-0.000658558	-0.00191	-0.000557098	0.00113	4.3645e-06	0.005555	-0.000122525	0.00581	0.000229992	-0.00281	0.000422406	-2.5e-05
				-0.000651546	0.00164	5.13597e-05	0.00124	-0.000176244	0.000242471	-0.000485837	0.00131	-0.000440954	-0.00136	0.00039711	-0.000538287	0.000492001	0.000790068	-5.79711e-05	-0.00175	-0.000114893	-0.0019									-6.1122e-05	-0.00276	-0.000943528	-0.0032	1.66691e-05	0.00826	0.00141	0.0023	-0.000549914	-0.00311	-0.00058046	0.00133	8.3931e-06	0.00465	0.000177585	0.00673	6.32765e-05	-0.000195	-4.20615e-05	0.00293
				-0.000912285	0.00144	-0.00115	0.000132386	-0.00115	0.000382673	0.000641845	0.00191	-8.55383e-05	-0.00219	0.000337757	9.52313e-05	0.000151589	0.00145	-0.000277037	-0.000484048	-0.000137551	-0.00237									-0.000129095	-0.00377	-0.000311697	-0.00402	-0.000217737	0.00495	1.38074e-05	0.00187	3.39645e-05	-0.00191	0.000642531	0.000765628	-0.000377237	0.00263	-0.000204202	0.00555	-0.000503053	-0.00249	-0.000221458	0.00152
				0.000288418	0.00216	-0.000663855	0.000969522	-0.00064305	-0.000201089	-0.000150403	0.00208	-0.000180585	-0.00164	0.000459806	-0.000121675	-1.71127e-05	0.000437689	-0.000605451	-0.00162	0.000877404	-0.00271									-0.00104	-0.0012	2.94555e-05	-0.00436	-0.000198387	0.0079	-0.00106	-0.000136052	0.000453413	-0.00277	0.000125097	0.000460011	0.000249616	0.005765	-0.000140688	0.00617	-0.000240474	-0.00126	-0.000287629	0.0016
				-0.000420481	0.00145	-0.000674515	0.0012	-0.00015225	-0.000295232	0.000519126	0.00109	0.000450279	-0.000624298	-0.000594817	-0.00023387	-0.000135484	0.0011	-0.00177	-0.00182	-0.00106	-0.00127									0.000368392	-0.000488395	0.000347878	-0.00214	0.000491832	0.0085	-0.000431009	0.000945445	0.000298381	-0.00302	0.00137	0.000792083	0.000383829	0.0051	5.05215e-05	0.00699	0.000415035	-0.00189	0.000478101	0.00171
				-0.00104	0.000849145	0.000715172	0.000869332	-0.000525346	-0.000189445	0.000738824	0.00246	0.00045626	-0.00189	-0.000633853	-0.000380801	0.000927124	0.000767215	-0.000695819	8.92723e-05	-0.00104	-0.00184									0.00022933	-0.00218	0.000794294	-0.00102	0.000227415	0.00696	1.88219e-05	0.00209	0.000239027	-0.00176	0.00013078	0.00223	-0.000618641	0.00279	-0.000752216	0.00468	-0.000513709	-0.0026	9.76503e-05	0.000845
				0.00019805	0.00152	-0.000217737	0.000126468	-0.000894765	0.000413527	0.000412416	0.00239	0.000460605	-0.00178	0.000142053	2.90805e-05	0.000552023	0.000138701	-0.00096291	-0.00137	-0.0015	-0.0018									0.000764181	0.00194	5.04416e-05	-0.00303	2.86663e-05	0.00562	-0.00083241	7.56407e-05	-0.000495503	-0.00134	0.00153	0.00203	-0.000294373	0.003135	-0.000580157	0.00564	-5.4761e-05	-0.00062	0.000534112	0.00327
				0.000568842	0.0024	-0.00114	0.00122	-0.000680378	-0.000348472	0.000144359	0.0017	0.00071139	-0.000806759	0.000156724	0.000483277	0.000222642	-0.000692772	-0.00024803	-0.000763197	-0.000957469	-0.00266									0.000189698	0.000779215	0.000294505	-0.00585	-0.00105	0.00883	0.000191869	0.0012	5.89604e-05	-0.000712666	0.000939001	0.00106	0.000605217	0.00254	5.51835e-05	0.00433	0.000355013	-0.00167	0.000425748	0.00078
				0.00102	0.00198	-0.000844255	0.000408628	0.000160193	0.000452397	0.000859537	0.00124	0.000968118	-0.000904111	0.000689867	0.000701913	0.000871854	0.000411612	-0.000441095	-8.6555e-05	0.000825738	0.000600961									0.000930913	-0.00151	-0.000720748	-0.00433	0.000116729	0.00846	1.18392e-05	0.00105	-9.33977e-05	-0.00152	0.00026115	0.00246	0.000524164	0.002245	-0.000212875	0.00705	0.000414199	-0.00117	0.000980035	0.0037
				0.000656131	0.00145	-0.000788244	0.000616637	-0.000405969	0.000997029	0.000734182	0.00255	0.000519959	-0.00125	0.000212735	-0.000307216	0.000872856	-0.00122	-0.000511479	0.000125181	-0.000339605	0.000844499									0.000374408	-0.000622332	0.000645313	-0.00135	-0.000146685	0.0073	0.000590667	0.00178	-0.000794276	-0.000502734	0.000820663	0.00407	-0.000172509	0.00454	-0.000799057	0.00629	6e-05	-0.00071	0.000997491	0.0023
				0.000436396	0.00183	-3.33612e-05	0.000646464	-9.3229e-05	0.00144	0.000401088	0.00205	-0.00058072	-0.00111	-0.000190742	0.00107	0.00121	-5.34275e-05	-0.00142	-0.000593626	-0.000324266	0.000157142									0.000951899	-0.00193	-0.000896171	-0.00737	-0.000183679	0.00938	0.00101	0.000103575	0.000381394	-0.00124	0.000316827	0.00137	0.000433428	0.003865	-0.000851572	0.00531	-0.000138462	-0.000765	0.00086811	0.00077
				-0.00028948	0.00198	-0.00182	0.000730016	1.27765e-05	0.00133	-0.000791223	0.000691442	0.000704	6.49105e-05	-0.00071757	0.00069884	0.000478069	-0.000839337	1.01263e-06	-5.31907e-05	-0.000819412	0.000224588									0.00139	-0.00136	-0.000359649	-0.00816	-0.00111	0.0056	0.000234916	0.000724707	0.000150666	-0.00245	0.000382494	0.000858089	0.000703571	0.003945	0.00070254	0.0059	0.00013177	-0.00117	8.21255e-05	0.00197
				-0.000406813	0.00198	-0.00145	0.000612661	-0.000386953	0.00105	-0.000236724	0.000421235	0.00124	-0.000794623	-0.000670882	0.00111	-0.000444846	-0.000782357	-0.000492093	-0.00034695	-0.000250241	0.000334972									0.0005258	-0.000564596	-0.000416329	-0.00606	-0.000695537	0.00551	0.00126	0.000621806	0.00109	-0.00179	-0.000242984	0.00059016	0.000444187	0.002545	0.000428484	0.00574	0.000446719	-0.000715	0.000602121	0.00143
				-0.000175751	0.00189	-0.00192	0.000124749	-0.000836414	0.000439009	1.06466e-05	0.00104	2.84895e-05	-0.00105	-0.000810612	0.000812008	0.00049705	-0.000710312	-0.00146	-0.000106094	-0.000522346	0.00203									0.000275721	-0.0037	-0.000920798	-0.00274	-0.000628496	0.00464	-0.000234529	-0.00333	-0.000153754	-0.0022	-0.000485712	0.00151	5.95575e-05	0.002695	-1.9993e-05	0.00649	-0.000190145	0.000795	7.07965e-05	0.00359
				0.000344727	0.00291	-0.00188	0.000550783	0.000270545	0.00199	-0.00137	0.00041517	0.000265534	-0.000312463	-0.00087862	0.000830201	0.000728113	-0.000188658	-0.00104	-0.000416142	8.58241e-05	0.00154									-5.17273e-05	-0.00542	-0.000706746	-0.00642	3.73565e-05	0.00455	0.000161894	-0.00104	0.000225657	-0.00167	0.00104	0.000927404	0.000220775	0.003215	1.18555e-05	0.00621	0.000319356	0.0015	-4.5051e-05	0.00348
				0.000622812	0.00211	-0.000400143	2.17496e-05	-0.000470671	0.00112	0.00151	0.000354808	0.000167884	-0.000375405	-0.00131	-0.000296113	0.00112	0.000263933	-0.000163678	-0.00133	0.000792385	0.000170497									0.000904543	-0.00153	-0.000816094	-0.00601	-0.000334438	0.00518	0.000392288	-0.000789191	-0.00141	-0.00187	0.000529911	0.000588041	0.00013141	0.00227	0.000120387	0.00634	-0.000681159	-0.00115	-0.000567431	0.00223
				-7.20491e-05	0.00168	-0.00147	0.000200499	0.000171187	0.00137	0.000542823	0.000846594	0.000335953	-0.000704053	-0.000499805	0.000616144	-2.94435e-05	-0.000580633	-0.000754802	-0.00189	-0.000103528	0.00185									2.52698e-05	-0.000590351	-0.000247961	-0.00463	-0.00117	0.00377	0.000585355	-0.00135	-0.000104428	-0.000425569	0.000275152	0.00217	0.000572946	0.003665	0.000140424	0.00722	-0.000490387	0.0007	0.000486667	0.00401
				-0.000249107	0.00162	0.000594458	0.0017	0.00155	0.00237	0.00106	0.00181	0.000385948	-0.00209	-0.000356102	0.000713537	9.52443e-05	0.00012126	-0.000876183	-0.00137	0.000347603	-0.00187									0.000386739	-0.00365	-0.00125	-0.00376	-7.83425e-05	0.00523	0.000356261	0.000435962	0.00051106	-0.00119	-0.000715474	0.00193	0.000562804	0.00318599	-0.000108188	0.00828	-4.54383e-05	0.00102	0.000591758	0.00266
				9.20089e-05	0.00273	-0.000827579	0.00124	0.000609951	0.00247	0.00142	0.00112	0.000751691	-0.000421437	-8.86763e-05	0.000401472	0.000840506	0.000312388	-0.000570128	-0.000869177	0.000826371	-0.000153919									0.0014	-0.00336	-0.000452022	-0.00362	-0.000438438	0.01008	0.000585653	0.000431746	-0.000436853	-0.00171	-7.57642e-06	0.00094905	0.000166418	0.00360582	6.3707e-05	0.00825	-0.000338679	0.00331	-0.000300294	0.00424
				-0.000603556	0.00172	2.59919e-05	0.000738383	0.000957048	0.00145	-0.000271414	0.000548359	0.000196188	-0.00111	-0.00121	-0.000398298	-6.17591e-05	0.000636248	1.07061e-05	-0.00211	0.000395927	0.000508208									0.000147654	-0.0013	-0.000442031	-0.00388	-0.00081822	0.0085	-0.00012555	-0.000577041	0.000154306	-0.000603006	-0.00139	0.000520503	0.000493178	0.002655	0.00116	0.00626	-0.000213155	0.000355	-0.000226789	0.00233
				-0.000617523	0.00244	-0.000740219	-0.000915629	0.000333872	0.00177	-0.000703566	0.00244	-6.55538e-05	-0.00126	-0.00112	-0.00104	-0.000914029	0.00122	-0.000670153	-0.0015	0.00132	-0.000579973									0.000654129	-0.00335	0.000800013	-0.00457	0.00135	0.00983	0.000557981	-0.000451416	0.000362712	-0.00013071	-0.000165952	-0.000333181	3.55635e-05	0.003775	0.000920233	0.00696	0.000418044	0.000965	3.141e-06	0.00293
				-0.000530535	0.00181	0.000551483	0.000971058	1.24779e-05	0.000373972	0.000171326	0.00202	0.000442293	-0.00136	-0.00156	-1.12671e-05	-0.00035522	0.000739744	0.000725251	-0.00133	0.000105844	-0.00113									0.00121	-0.00101	0.000262488	-0.00641	0.000412793	0.00693	0.000242233	0.000285702	0.000439375	-0.000815024	0.000920687	0.000222591	0.000202277	0.00344	0.000512685	0.00649	0.000327527	0.00047	-0.000113728	0.00349
				-0.000711269	0.0012	0.000221732	0.000319113	0.00045024	0.00175	0.00063048	0.0023	-0.000642006	-0.00164	-0.000983252	-0.000995629	-0.000440239	-0.000304895	0.0017	-0.000782542	-0.000100819	-0.00152									0.000520451	-0.00273	0.00021149	-0.00477	0.00019874	0.00656	0.00104	0.00109	-0.000185437	-0.00077325	-0.000458374	-0.0011	-0.000268838	0.003895	0.000444826	0.00503	0.000301026	0.00148	-0.000312608	0.00364
				0.000783827	0.00201	0.000961276	0.000900403	-0.000280649	0.00172	-0.000236426	0.00118	-8.17081e-06	-0.0011	-0.000578809	-0.000670104	-0.00098705	0.000674641	0.00138	-0.000986254	-0.000531634	-0.00116									-0.000659564	-0.00175	0.000100805	-0.00444	1.49981e-05	0.0045	0.000474264	0.000210222	0.000991237	-0.00065425	-0.000472378	0.000533946	2.72435e-05	0.00243	0.00014607	0.00435	0.000522265	-6e-05	0.000293074	0.0032
				-2.6698e-05	0.00147	4.50447e-05	0.000879748	-3.52132e-05	0.00189	1.59946e-05	0.00135	0.000360246	-0.00199	-0.000470463	-0.00123	9.02099e-07	0.00165	-8.16681e-05	-0.00131	0.000168206	-0.0019									-0.00050256	-0.000316154	0.000156853	0.00123	0.000309425	0.0083	0.000105512	0.00252	0.000620778	-0.00216	0.000955343	-0.000307711	-0.00030871	0.00204503	-5.2344e-05	0.0038	0.000211643	0.000561634	0.000300726	0.00412
				-9.00619e-05	0.00239	0.000544834	0.000990911	-0.000131264	0.000427253	-0.000604544	0.00124	-0.000831731	-0.00159	0.00020408	0.000703988	0.000174283	0.000546151	5.03734e-05	-0.00141	0.000686678	-0.00229									-0.000144434	-0.00248	0.000576934	-0.00347	-0.000206039	0.01253	0.0007197	0.00083716	0.00091554	-0.00171	0.000885998	0.000411898	-0.000393729	0.003145	-5.86775e-05	0.00472	0.000288008	-5e-06	0.000169688	0.00292
				-0.000577854	0.00156	-0.00056617	-2.11183e-05	-0.00082345	0.00115	-8.83764e-05	0.00101	-0.000266571	-0.00206	0.000860908	0.000920449	-0.000514562	-0.000500476	0.00081027	-0.000264746	-0.000478965	-0.00175									0.000111626	-0.00227	0.000516244	-0.00331	0.000289776	0.01034	0.000359902	0.00216	0.000460433	-0.00395	0.000133454	0.000355861	0.000344979	0.003295	0.000566505	0.00478	0.000665115	0.00073	0.000183189	0.00267
				-0.000354814	0.00133	0.000302407	9.63366e-05	-0.000648361	0.00138	-9.76992e-05	0.00126	-0.000747045	-0.00176	-0.000248425	-0.00021105	0.000279691	0.000515224	0.00060658	-0.00082834	-0.000593362	-0.00384									0.000214362	-0.00218	0.00114	-0.00203	-0.00057683	0.01056	-0.000389968	0.00166	0.000266031	-0.00338	0.000181849	0.000100439	-0.000244545	0.00253	0.000834562	0.00538	0.000423373	-0.00039	-0.000702082	0.00284
				0.000993903	0.00229	0.000510143	0.000900158	-0.000226941	0.000280863	0.000124005	0.00129	0.000641674	-0.000322496	0.000760549	0.000440944	-6.30599e-05	-0.000234967	0.00101	0.000756331	-0.000820415	-0.00318									0.000188027	-0.000221218	4.27897e-05	-0.00139	0.000145702	0.00786	-0.000498982	0.000669959	0.00119	-0.00318	0.000370534	-0.00115	0.000324643	0.003865	0.000483825	0.00486	0.000984748	0.00114	0.000769895	0.00284
				6.66412e-05	0.00212	0.000696524	0.00106	-0.000581357	-5.10252e-05	0.000160367	0.000700812	0.000505956	-0.00212	0.000637497	0.00105	-0.000942631	-0.000925792	-0.000377766	0.000580154	-0.00119	-0.00385									-0.000939618	0.00114	0.000210822	-0.00104	0.000110379	0.00795	0.000444623	0.000665799	-0.00152	-0.00456	0.000945721	0.0011	0.000249448	0.00418	0.000749078	0.00736	0.000957036	0.00095	0.000285535	0.00466
				-0.000432814	0.00207	0.000738199	0.000531129	-0.00109	0.00104	-0.000341762	0.00109	-0.000118856	-0.00117	0.000409406	0.000352514	-0.000717918	-0.000872065	-0.000765904	8.92577e-05	8.71612e-05	-0.00398									-0.000638875	0.000158563	-0.000640039	0.00252	-0.000167002	0.00806	-0.000485312	0.000808246	0.000284043	-0.00365	0.000944718	0.000937967	0.000261129	0.003225	0.00108	0.00544	0.000512905	0.000255437	-6.8515e-06	0.00425
				-0.000292785	0.00211	0.000522476	-0.000732513	-0.000384315	0.00123	-0.000113039	0.00197	5.7832e-05	-0.000826048	0.000780497	0.000541616	0.000285708	-0.000442031	0.0012	0.000243108	-0.000835086	-0.00422									-0.00054587	-0.00303	-0.00146	-0.000729733	-0.000502435	0.00878	9.65235e-05	0.000446996	0.000160322	-0.00314	0.00078534	-0.000781272	0.000835111	0.00372	0.000758401	0.00677	0.000794464	0.00151	0.000694659	0.00563
				0.000612821	0.00185	0.000969966	0.000365494	-0.000551715	2.94339e-05	0.000103019	0.00131	0.000716701	-0.00124	0.000807536	0.000808717	-0.000411828	-0.0016	0.000720238	6.40252e-05	-0.00013157	-0.00223									0.000190367	-0.00209	-0.000352964	-0.00157	0.000263072	0.00692	-0.000323595	-0.000915306	-0.00107	-0.00367	0.00046194	-0.000828125	0.000944318	0.003725	0.000488996	0.00714	0.00106	0.00188	0.000784192	0.00513
				-0.000129397	0.00163	0.000792574	-2.14985e-05	0.000437574	0.0016	-0.0008339	0.0012	-0.000206919	-0.0014	0.000787516	2.57125e-06	-0.00045922	4.13894e-05	0.00055187	-0.000177686	0.000644669	0.000268199									-2.57267e-05	-0.00339	-0.00125	-0.00471	-0.000916239	0.00744	0.000407593	0.00121	-0.000714605	-0.00416	0.00081368	-0.00281	0.00036184	0.003245	0.000641717	0.00774	8.04555e-05	0.00113	-7.7515e-05	0.00702
				0.000126663	0.00134	-0.000202696	0.00101	-0.000414027	0.0016	-0.000443792	0.000793189	-0.000337288	6.10859e-05	0.000238365	5.7702e-05	-0.000263145	-0.000877598	0.00012607	-0.000386043	0.000310908	-0.000492504									-0.000858646	-0.000772136	-1.28873e-05	-0.00146	0.000344116	0.00845	0.000311913	0.00267	-0.000200442	-0.00331	0.000612627	0.000661264	0.00034665	0.001985	0.000411472	0.00691	-0.000537585	0.000815696	-0.000795765	0.0053
				-0.000184441	0.00111	0.000594196	-0.000146021	-0.00114	0.000543896	-0.000911267	0.00133	-0.000882429	-0.000968295	9.90056e-05	0.00119	-0.00034783	-0.00136	0.00102	0.00038477	0.00127	-0.000246755									0.000225988	-0.00381	0.000266534	-0.00327	-1.43091e-05	0.00651	-0.000689039	0.000967567	-0.000231121	-0.00207	0.000242539	0.000390547	-0.000536135	0.00272	-0.000110531	0.00659	-0.000968041	0.00211	-0.000474176	0.0074
				4.99651e-05	0.0014	0.00148	0.000559805	0.000658609	0.00128	-0.000302428	0.00139	-0.000282614	-0.000731096	-0.000135698	-2.84774e-05	-0.00152	-0.000764972	0.000832594	-0.00108	0.000509953	-0.000575347									0.000185316	-0.00279	-3.45426e-05	-0.0054	0.000119069	0.00809	-0.000509677	0.000510232	0.000322375	-0.00285	-0.00015923	-0.000349906	-0.000438635	0.00137	0.000292932	0.0075	-0.00025613	0.000850831	-0.000937494	0.00708
				0.000270333	0.00221	0.000553489	0.000875143	0.0014	0.00175	-0.000278434	0.00158	-0.000264565	-0.00116	1.06792e-05	-0.00121	-0.000315813	-8.76129e-06	-0.000347719	-0.000642505	0.000321234	0.000501779									-0.000435854	-0.00156	-0.000514384	-0.00413	0.00015807	0.00925	-0.00158	0.00103	0.00134	-0.00194	-0.00111	-0.00318	-0.000689947	0.00181	-8.6465e-06	0.00666	-0.000172746	0.00211	-0.00117	0.00694
				-0.000132441	0.0025	0.000893231	0.000946171	-0.000430668	0.00153	0.000201373	0.0012	-0.00119	-0.00122	0.000159398	-0.000408313	-0.000178794	-0.000559245	0.000183084	-0.000659578	-0.000441934	-0.000125528									-0.000301174	-0.00302	-0.00136	-0.00621	0.00102	0.00837	-0.000884111	0.00197	-1.57328e-05	-0.00146	-0.000104593	-0.00192	-0.000109961	0.00218852	0.000109727	0.0038	-0.000441627	-0.00026913	-0.000748334	0.00445
				-0.000592192	0.00236	-5.80244e-05	0.0022	0.00153	0.00167	-0.000496498	0.00149	-0.0013	-0.00242	-0.000687859	-0.0014	-3.20816e-05	-0.000259146	-0.000164681	-0.00035789	-0.000287272	-0.00179									0.000224651	-0.00253	-0.00172	-0.00504	-0.000343762	0.0036	-6.8797e-06	0.00121	2.96179e-05	-0.00154	0.000465581	-0.00242	-0.000523431	0.00136	0.000175728	0.00325	-0.000711372	-0.00153	-0.000972059	0.00385
				-0.000187079	0.00243	-6.00293e-05	0.00143	0.000921725	0.00141	0.00021701	0.00101	-0.00184	-0.00254	-0.000511134	-0.00131	-0.000502898	0.000205046	-4.43031e-05	-0.00122	0.000325579	-0.00394									-0.000721257	-0.00408	-0.00106	-0.00579	-0.000291057	0.00508	-5.17212e-06	0.00161	0.000361041	-0.00132	-0.000199603	-0.00292	-0.000345722	0.002225	-0.000138349	0.00614	-0.00106	-0.000665	-0.000884649	0.00363
				-0.000152054	0.00152	0.000827933	0.00129	8.04858e-05	0.0012	-0.000103752	0.00193	-0.000388919	-0.00235	0.000411781	-0.000384028	8.19451e-05	0.000695343	0.00088593	-0.000540061	5.18378e-05	-0.00204									-0.00104	-0.000575501	0.000436872	-0.00513	0.000152757	0.0066	-7.88989e-05	0.00226	0.000252696	-0.00124	-0.000383347	-0.00302	-0.000700672	0.001775	-0.000766723	0.00587	-0.000958362	-0.000525	-0.000639034	0.00385
				-0.00023607	0.00103	0.000286434	0.00143	0.000293201	0.00117	0.000380066	0.00245	-0.000237563	-0.0022	0.00146	-0.000560843	0.000437064	0.000731898	0.000795265	-0.000330032	-0.000245597	-0.00329									0.000777146	0.00112	7.5773e-05	-0.00665	-0.000738178	0.00744	0.000327217	0.00111	-3.07017e-05	-0.000470124	-0.000354338	-0.00172	-0.00087903	0.002515	-0.000590146	0.00545	-0.000391828	-0.000285	-8.0858e-05	0.00347
				-0.000435118	0.000634892	-0.000400775	0.000848704	0.00142	0.000240905	-8.17262e-05	0.00196	0.000388287	-0.00264	0.00116	-0.0011	0.000790476	0.000859159	0.000836605	-0.00108	0.000489971	-0.00381									-0.000123411	0.0012	-0.00038368	-0.00735	0.000573508	0.00537	-0.00023657	0.00258	-0.000916659	0.000155485	-6.75988e-05	-0.00164	-0.000603436	0.00309606	-0.000628833	0.00517	0.000334574	-0.00067394	0.000371991	0.00391
				0.000563793	0.00171	0.000107335	0.00086228	0.000728324	0.000180354	-0.000852916	0.00108	-4.49337e-06	-0.0022	0.000656179	-0.00158	1.02598e-05	0.000507569	0.000776882	0.000375041	-0.000378308	-0.00533									-0.00133	0.000960587	0.000159824	-0.00348	0.000865931	0.00668	0.000622647	0.00090757	-0.000462519	-0.00111	-0.000491728	-0.00202	-0.000345185	0.00305895	-0.000250054	0.00448	-5.50775e-05	-0.00104	-0.000405613	0.00366
				-0.000673869	0.00119	0.000726237	0.000843895	-0.000563008	0.000503447	-0.000224058	0.00159	0.000801721	-0.00112	0.000106025	-0.00106	-0.000646937	-0.000766061	-8.09989e-05	-0.000237602	-0.000863092	-0.00379									-0.000781947	-0.000690229	0.000488239	-0.00245	-0.000836567	0.00496	-0.000206929	0.00145	-0.000751933	-0.00075366	-0.000824152	-0.00221	-0.000254501	0.00282	-0.000591807	0.00519	-0.000501807	-0.00163	-0.000852695	0.0023
				-0.000204758	0.00147	0.00135	0.00162	-0.000839757	0.000102387	-0.00103	0.00181	-0.000681712	-0.00181	0.00107	-3.02144e-05	3.72637e-05	-5.31579e-05	0.000255771	-0.000482693	0.000105176	-0.00379									-0.000705619	0.00262	6.08028e-05	-0.00474	-0.000636184	0.00394	-0.000805108	0.00162	0.000806193	0.000263836	-0.00118	-0.00242	-0.00025868	0.00499	-0.000405923	0.00697	-0.000731513	0.00118	-0.000837167	0.00341
				8.39867e-05	0.00105	0.00173	0.00227	-0.000778767	0.00143	-0.000827621	0.00186	0.000479957	-0.00114	0.000278403	0.000593547	0.000337375	-0.000862804	0.000882255	-0.000397146	-9.88847e-05	-0.00316									-0.000749596	-0.00336	0.000631311	-0.00439	-0.00034677	0.0079	-0.000674702	0.00267	-0.000268081	-0.000959681	-0.000578419	-0.00126	-0.000789016	0.00337	-0.00095927	0.00632	-0.000828159	-0.00153	-0.000467175	0.00211
				0.000192367	0.00215	0.00146	0.0015	-0.00045834	0.00104	-4.4363e-05	0.00251	0.00038023	-0.00127	-0.000478187	0.000852728	0.00112	-0.0007288	-0.000768912	7.05189e-05	0.000358599	-0.00419									-0.000366473	-0.00273	0.000583955	-0.00472	-0.000584148	0.00883	-0.00105	4.33004e-05	-0.00013574	-0.00233	-0.0012	0.00113	-0.000106135	0.00339	0.000118047	0.00622	-0.000542089	-0.0005	-0.000292773	0.00419
				0.000837199	0.00277	0.00124	0.0019	0.000118483	0.00158	0.000223731	0.00186	0.000971091	-0.00023769	-0.00104	-0.000106107	0.000203291	-0.000601742	0.000403116	0.000173269	0.0014	-0.00407									-0.00116	-0.00135	0.00113	-0.0044	-0.000625488	0.00547	-0.00040163	2.85453e-05	0.000942245	-0.00367	-0.000299963	0.00265	-0.000375195	0.003635	-0.000480801	0.00616	-0.000140634	0.000728309	8.1344e-05	0.00588
				-0.000333791	0.000669719	0.00139	0.00258	-0.000502353	0.00213	0.000665838	0.00212	0.000745674	-0.000149479	-0.000710922	0.000895484	2.6901e-05	-0.00177	-9.20293e-05	0.000962168	0.00091644	-0.00362									-0.00109	-0.00268	-0.00019392	-0.00228	-7.49992e-05	0.00943	0.000236217	0.00244	0.000275724	-0.00366	-0.000320651	0.00175	-0.000204823	0.0036	-3.5835e-05	0.00728	-0.00027184	0.000394901	-0.000125558	0.0063
				0.000277017	0.00139	0.00201	0.00144	6.78194e-05	0.000608389	0.000598129	0.00132	0.000382236	-0.000808125	-0.000131424	0.000748351	-5.07637e-05	-0.00108	-0.000118364	-0.000374692	0.000710708	-0.00422									0.000325714	-0.00271	2.38084e-05	-0.00405	-0.000440444	0.00675	-0.000988146	-0.000209494	-0.000360154	-0.00495	0.000464578	0.00259	-0.000358054	0.00321414	1.58495e-05	0.00593	0.000132772	-0.000920859	0.000141832	0.00429
				0.000620473	0.00255	0.00136	0.00162	0.000353891	0.00145	-4.7037e-05	0.000842307	0.00121	-0.000554547	-2.1743e-05	0.00145	-0.000179129	-0.00194	-0.000308421	0.000229383	-0.000404642	-0.00474									-0.000318114	-0.00414	0.00104	-0.00242	-0.000123024	0.00979	-0.000910075	0.00192	0.000200994	-0.00361	-0.00116	0.00109	-0.000655972	0.00482	-0.000140521	0.00908	-0.00088534	0.00182	-0.000608038	0.00757
				0.000559411	0.00208	0.00121	0.00193	0.000364254	0.00141	-0.000110365	0.000952477	0.00105	-0.000390482	-5.87376e-05	-2.69003e-05	-4.612e-05	-0.0017	-0.000396448	-0.000737951	0.000197882	-0.00224									-0.00108	-0.00103	0.00138	-0.00469	0.000587845	0.00917	-0.000891429	-0.00221	0.000132652	-0.00272	0.000574928	0.000680844	-0.000527608	0.00586	-0.000117213	0.00727	-0.000177647	-0.00043	-0.000173416	0.00455
				-0.000288477	0.00238	0.000898652	0.00191	0.000828386	0.00118	-0.000873568	0.00103	0.000440921	-0.000701114	0.000348716	0.000276734	0.00133	-0.000597529	0.000196084	-0.000202792	-0.000886752	-0.00175									-7.83958e-05	-0.0011	0.000999393	-0.00264	-0.000657504	0.01013	0.000785069	-0.000130053	0.000445391	-0.00251	0.000109161	-0.000133153	-0.000343202	0.003135	-0.000361896	0.00549	-0.000654097	0.000633826	0.000252701	0.00493
				-0.000157104	0.00229	0.00177	0.00233	0.000385574	0.000751255	-0.000628502	0.0019	6.46516e-06	-0.00157	-0.000117386	-0.000614815	-8.08726e-06	-0.00208	-0.00102	-0.00060607	-0.00112	-0.00229									4.24831e-06	-0.000257575	-0.000614409	-0.0039	-0.0011	0.00987	-0.000152219	-0.000187377	0.000111963	-0.00231	-0.000210599	0.000149353	0.000188126	0.005045	6.5712e-05	0.00723	-0.000617414	0.00374	-0.000180548	0.00702
				0.00151	0.00142	0.00174	0.00181	-0.000600038	0.00137	8.03619e-05	0.00154	0.0003286	-0.00122	0.000654508	-0.000576758	-2.10876e-05	-0.00137	-0.000295719	-0.000764802	-0.00068373	-0.00399									-0.000968364	-0.000322017	0.000499902	-0.00437	-0.000541805	0.01072	0.000500299	0.000628314	0.00102	-0.00206	-0.000585366	-0.000753615	-0.000374378	0.00433	-4.21675e-05	0.0073	0.000165976	0.0022	-0.000420786	0.00689
				0.000926897	0.00251	0.00149	0.000689207	0.000808033	0.00124	-0.00067649	0.00269	9.13922e-06	-0.0016	8.80472e-05	-0.00102	0.00026866	-0.000502498	-0.000227711	-0.00118	-0.000867103	-0.00141									-5.10947e-05	-0.00356	0.00114	-0.00059559	-0.000525129	0.01247	0.000352919	-0.000569947	0.00118	-0.00238	-0.0002753	-0.000338049	0.000103589	0.00476	-0.00035409	0.00596	-0.000190814	0.00118	0.00026856	0.0053
				0.00102	0.00267	0.00135	0.00204	1.14746e-05	0.000740336	-0.000839881	0.00238	0.000445266	-0.00137	5.06832e-05	-0.0018	-0.000521581	-0.00115	-0.000603852	-0.000245072	0.000190863	-0.00177									-0.000304815	-0.0033	0.000110797	-0.0028	-0.000366753	0.00925	-0.000111882	0.000713531	0.000825173	-0.00208	-0.000310324	-0.0015	-0.000609769	0.005415	-0.00069517	0.00527	-0.000515719	-0.00155	0.000114512	0.00235
				0.000891909	0.00148	0.000578188	0.00248	0.000277564	1.95786e-05	-0.000391088	0.00222	0.000376923	-0.00245	0.00107	-0.000149054	0.00019731	-0.00162	-0.000518128	-0.000661126	-0.000831743	-0.00338									-0.000617555	-0.000929214	0.000771672	-0.00132	0.000328441	0.01263	0.000179202	0.000731403	-0.000161442	-0.000884263	-0.000545364	0.00109	0.000187791	0.00405905	-0.000401595	0.00536	6.44477e-05	-0.000745952	0.000317905	0.00472
				0.00509	0.01313	0.00607	0.01443	0.00418	0.01247	0.00364	0.01583	0.00444	0.01207	0.00544	0.01258	0.00667	0.01604	0.00685	0.01956	0.00656	0.000757239									0.00698	0.00479	0.00778	0.00737	0.00593	0.01823	0.00729	0.00372	0.00731	0.0019	0.00613	0.00819	0.00672	0.0104	0.00657	0.01384	0.00632	0.00381	0.00642	0.01077
				0.01543	0.04122	0.01622	0.04337	0.01652	0.0434	0.01706	0.04869	0.01798	0.04632	0.01947	0.04916	0.02235	0.05948	0.02418	0.06912	0.02237	0.01508									0.02278	0.03129	0.02338	0.03433	0.02237	0.0451	0.02241	0.03146	0.02349	0.02934	0.02288	0.03423	0.022495	0.038245	0.02239	0.04288	0.02215	0.03219	0.02278	0.03932
				0.02514	0.06815	0.02719	0.0714	0.02798	0.07249	0.02793	0.07938	0.03037	0.0779	0.03075	0.08324	0.03722	0.09921	0.0426	0.11492	0.03652	0.03658									0.03795	0.07481	0.03822	0.07548	0.03702	0.08665	0.03869	0.07109	0.03876	0.06617	0.03695	0.06994	0.03774	0.080705	0.03771	0.08276	0.03755	0.07131	0.0376	0.07761
				0.03608	0.0955	0.03804	0.10006	0.03717	0.1014	0.04019	0.10951	0.04163	0.10874	0.04405	0.11539	0.05158	0.13745	0.0591	0.16126	0.05164	0.06206									0.05278	0.12017	0.05285	0.11845	0.05194	0.1274	0.0538	0.11661	0.05251	0.11217	0.05132	0.11344	0.052575	0.127385	0.05157	0.13009	0.05187	0.11605	0.05274	0.12249
				0.04526	0.1218	0.0478	0.12709	0.04838	0.12998	0.05118	0.14087	0.05331	0.14092	0.05597	0.14849	0.06761	0.17846	0.07741	0.20834	0.06706	0.08852									0.06741	0.17075	0.06783	0.16773	0.06763	0.18182	0.06845	0.16207	0.06774	0.15918	0.06754	0.1594	0.068155	0.1793	0.06762	0.17992	0.06762	0.16832	0.06872	0.17161
				0.0558	0.14911	0.05849	0.15611	0.05945	0.16061	0.06374	0.1722	0.06558	0.17335	0.06863	0.18354	0.0823	0.21946	0.09366	0.25297	0.08255	0.11501									0.08281	0.2255	0.08381	0.22052	0.08273	0.23082	0.08273	0.21071	0.08378	0.20851	0.08311	0.20857	0.083175	0.23053	0.08374	0.23165	0.08361	0.22137	0.08354	0.22615
				0.06405	0.17494	0.06924	0.18315	0.07089	0.18949	0.07477	0.20268	0.07669	0.20465	0.08123	0.21709	0.09665	0.25931	0.11342	0.30173	0.097	0.14302									0.09936	0.28143	0.09728	0.27196	0.09675	0.28099	0.09704	0.26278	0.09854	0.25756	0.09784	0.25829	0.098805	0.28192	0.09765	0.28193	0.09816	0.2732	0.09897	0.27807
				0.0753	0.20209	0.07984	0.21156	0.08201	0.21854	0.08543	0.23363	0.08916	0.23772	0.09385	0.25031	0.11151	0.30038	0.1309	0.34715	0.11175	0.17258									0.11367	0.33451	0.11435	0.32706	0.11205	0.33299	0.11284	0.31269	0.11366	0.3084	0.11286	0.30805	0.11438	0.33674	0.11335	0.3374	0.11422	0.32796	0.11392	0.33179
				0.08558	0.22998	0.09035	0.24018	0.09353	0.24789	0.0975	0.26371	0.10173	0.26965	0.10714	0.28569	0.12615	0.34094	0.14691	0.39448	0.12753	0.19926									0.12901	0.38508	0.12895	0.37756	0.12917	0.38699	0.1295	0.36783	0.12812	0.36067	0.1278	0.35934	0.12932	0.392705	0.12832	0.39313	0.12922	0.38564	0.12912	0.38886
				0.09556	0.25642	0.10037	0.26701	0.10467	0.27889	0.10856	0.29413	0.11318	0.30169	0.11907	0.31947	0.14137	0.38137	0.16428	0.44217	0.14194	0.22781									0.14213	0.44153	0.14288	0.43185	0.14333	0.44181	0.14259	0.42004	0.14235	0.41135	0.14232	0.4105	0.143385	0.446275	0.14264	0.44565	0.14342	0.4407	0.14349	0.444
				0.10714	0.28413	0.11141	0.2964	0.11593	0.30749	0.12063	0.32433	0.12511	0.33449	0.13134	0.35295	0.15796	0.42099	0.18242	0.4884	0.15825	0.25735									0.1582	0.49613	0.15804	0.48764	0.1575	0.49527	0.15798	0.4735	0.15713	0.46241	0.15695	0.46195	0.157585	0.500115	0.15723	0.5008	0.1573	0.49877	0.15766	0.50087
				0.1162	0.3115	0.12186	0.32473	0.12765	0.33828	0.13255	0.35627	0.13745	0.36722	0.1444	0.38641	0.17268	0.46116	0.20065	0.53559	0.17354	0.2875									0.17337	0.54999	0.17401	0.54497	0.17258	0.54938	0.1722	0.52535	0.17242	0.51671	0.17223	0.51618	0.173245	0.55634	0.17318	0.55595	0.17316	0.55611	0.17301	0.55614
				0.12716	0.33923	0.13364	0.35442	0.1369	0.36741	0.14278	0.38719	0.14958	0.39991	0.15645	0.42018	0.18696	0.50304	0.21711	0.58382	0.1875	0.31432									0.18766	0.60723	0.1895	0.5986	0.18813	0.602	0.18757	0.57707	0.1867	0.56905	0.18711	0.56796	0.187505	0.612625	0.18753	0.61299	0.18743	0.61198	0.18774	0.61329
				0.13664	0.36646	0.14372	0.38162	0.14737	0.3965	0.15519	0.41859	0.16196	0.43228	0.16861	0.45442	0.20295	0.54425	0.2348	0.63077	0.20292	0.3442									0.20197	0.66101	0.20283	0.65261	0.2027	0.65347	0.2023	0.6292	0.20231	0.61949	0.20205	0.61968	0.202735	0.66694	0.20279	0.66735	0.20234	0.66863	0.20218	0.67157
				0.14532	0.39367	0.15349	0.40937	0.15881	0.4271	0.16721	0.45064	0.17187	0.46544	0.17971	0.48757	0.21777	0.58567	0.25206	0.67823	0.21758	0.37226									0.21886	0.72207	0.21789	0.70638	0.21661	0.71077	0.21784	0.68616	0.21717	0.67284	0.21742	0.67126	0.217585	0.72395	0.21754	0.72473	0.21728	0.72714	0.21728	0.72781
				0.15655	0.42017	0.16371	0.43926	0.16967	0.45869	0.17741	0.48071	0.18441	0.49695	0.19436	0.52238	0.23153	0.62654	0.26853	0.72579	0.23152	0.40141									0.23279	0.77737	0.23214	0.76162	0.23258	0.76843	0.23303	0.73925	0.23225	0.72847	0.23296	0.72542	0.232855	0.78283	0.23291	0.78159	0.23255	0.7847	0.23247	0.78542
				0.16607	0.44855	0.17441	0.46751	0.1807	0.48642	0.18938	0.51203	0.19704	0.52964	0.20567	0.55608	0.24697	0.66781	0.28642	0.77389	0.24667	0.43088									0.24689	0.83391	0.24626	0.81647	0.24729	0.82466	0.24751	0.79353	0.24755	0.78134	0.2478	0.77794	0.24782	0.83728	0.24729	0.83564	0.24733	0.84176	0.24742	0.8419
				0.17579	0.47643	0.18419	0.49525	0.19222	0.51776	0.20103	0.54426	0.20964	0.56295	0.21893	0.58907	0.26209	0.7106	0.30426	0.82118	0.26228	0.45808									0.26323	0.88682	0.26304	0.87462	0.26409	0.88125	0.26299	0.84855	0.26226	0.83357	0.26157	0.83053	0.26298	0.89479	0.26212	0.89379	0.26284	0.89766	0.26323	0.89742
				0.1848	0.5035	0.19512	0.5241	0.20283	0.54631	0.21295	0.57686	0.22077	0.59555	0.23136	0.62447	0.27678	0.75127	0.32124	0.86986	0.27735	0.48765									0.27678	0.9462	0.2779	0.93351	0.27826	0.93653	0.2779	0.9011	0.27726	0.88862	0.27684	0.88482	0.277985	0.95118	0.27743	0.94981	0.27714	0.95691	0.27788	0.9565
				0.19503	0.53065	0.20468	0.55196	0.21335	0.57733	0.22319	0.60821	0.23233	0.62741	0.24282	0.65913	0.29139	0.79429	0.33858	0.91695	0.293	0.5177									0.29251	1.00148	0.2933	0.98659	0.29324	0.99234	0.29235	0.95677	0.29155	0.94282	0.29226	0.93704	0.291995	1.00745	0.2925	1.00358	0.29197	1.01499	0.2927	1.01286
				0.20451	0.55805	0.21463	0.58103	0.224	0.60615	0.23382	0.63996	0.24369	0.66042	0.25578	0.69359	0.30686	0.83592	0.35543	0.96559	0.30784	0.54534									0.30817	1.05955	0.30724	1.04149	0.30864	1.04748	0.30708	1.00983	0.30688	0.99611	0.30751	0.99144	0.307775	1.06638	0.30874	1.06244	0.30755	1.07409	0.30759	1.07246
				0.215	0.58587	0.22627	0.61032	0.23523	0.63709	0.2454	0.67185	0.25726	0.694	0.26742	0.72797	0.32092	0.87725	0.37264	1.01533	0.32206	0.57454									0.32281	1.1147	0.32243	1.09863	0.32171	1.09994	0.32329	1.06461	0.32173	1.05018	0.32252	1.04468	0.323005	1.12234	0.32339	1.11786	0.32291	1.12994	0.32313	1.12672
				0.22434	0.61428	0.23666	0.63839	0.2467	0.66619	0.25638	0.70325	0.26924	0.72668	0.28115	0.76283	0.33588	0.91818	0.39039	1.06367	0.3356	0.60307									0.33729	1.17417	0.33732	1.15202	0.33597	1.1595	0.33685	1.12008	0.33724	1.1044	0.3367	1.09814	0.33707	1.18136	0.33813	1.17802	0.33724	1.19168	0.33669	1.18686
				0.23373	0.64031	0.24693	0.66792	0.25784	0.6971	0.26981	0.73652	0.2814	0.75936	0.29478	0.79911	0.35103	0.96068	0.40795	1.11294	0.3518	0.63129									0.35355	1.2341	0.35132	1.20982	0.35205	1.21532	0.35177	1.17194	0.35197	1.15986	0.35247	1.15183	0.35269	1.23981	0.35268	1.23297	0.35265	1.24958	0.35276	1.24336
				0.24318	0.66785	0.25807	0.69617	0.26819	0.7262	0.282	0.76815	0.29305	0.79333	0.30566	0.833	0.36571	1.00308	0.42498	1.16249	0.36577	0.65981									0.36554	1.29041	0.36759	1.2694	0.36673	1.27165	0.36605	1.2268	0.36606	1.21478	0.36652	1.20568	0.366165	1.29662	0.36723	1.29145	0.36701	1.30778	0.36692	1.30365
				0.25378	0.69703	0.26847	0.72506	0.27921	0.75748	0.29215	0.8001	0.30621	0.82627	0.31794	0.86853	0.38094	1.04591	0.44295	1.21126	0.38222	0.68851									0.38149	1.34673	0.38256	1.32691	0.38116	1.32683	0.38123	1.28197	0.38146	1.26731	0.38221	1.25843	0.38151	1.35623	0.38228	1.35115	0.38154	1.36801	0.38192	1.36166
				0.26411	0.72356	0.27936	0.75429	0.29097	0.78811	0.30348	0.83242	0.31829	0.85988	0.3303	0.90308	0.39641	1.08797	0.46187	1.26227	0.39664	0.71748									0.39663	1.40633	0.3979	1.38722	0.3961	1.38435	0.39716	1.33666	0.39656	1.3228	0.39809	1.31396	0.39682	1.41503	0.39719	1.41158	0.39689	1.42949	0.39716	1.42364
				0.27401	0.75276	0.29042	0.78405	0.30344	0.81904	0.31556	0.86423	0.32898	0.89372	0.34222	0.93902	0.40984	1.1312	0.4791	1.31213	0.41054	0.74876									0.41184	1.4654	0.41293	1.44405	0.41209	1.44367	0.41219	1.39109	0.41151	1.37545	0.41165	1.36864	0.41125	1.47375	0.41151	1.46848	0.41102	1.48766	0.41146	1.48102
				0.28433	0.78135	0.30016	0.81283	0.31285	0.84969	0.32644	0.89611	0.34092	0.92515	0.35558	0.97452	0.42507	1.17294	0.49686	1.36157	0.42624	0.77664									0.42562	1.52402	0.4269	1.50412	0.42618	1.49826	0.42708	1.44887	0.42691	1.43332	0.42636	1.42352	0.42581	1.53373	0.42639	1.52868	0.4257	1.54923	0.42588	1.54161
				0.29413	0.80888	0.31115	0.84263	0.32336	0.88015	0.3374	0.92766	0.35319	0.9582	0.36657	1.00906	0.44061	1.216	0.5144	1.41203	0.44157	0.80711									0.44221	1.58151	0.44175	1.56175	0.44091	1.55655	0.44147	1.50541	0.44169	1.48978	0.44171	1.47862	0.441115	1.59271	0.44173	1.58899	0.44117	1.6113	0.44078	1.60473
				0.3047	0.83751	0.32063	0.8724	0.33479	0.90896	0.34879	0.96047	0.36446	0.99408	0.37931	1.04493	0.45665	1.26017	0.53226	1.46188	0.45597	0.83444									0.45691	1.64181	0.45764	1.62181	0.45613	1.61012	0.45695	1.56262	0.45582	1.54318	0.45621	1.53235	0.456805	1.65296	0.45739	1.6468	0.45656	1.67115	0.4567	1.6616
				0.31484	0.8663	0.33082	0.90005	0.34466	0.9405	0.36086	0.9916	0.37811	1.02791	0.39262	1.08163	0.4706	1.30328	0.5508	1.51315	0.4723	0.86396									0.47244	1.69612	0.47167	1.67609	0.47244	1.67378	0.47163	1.61818	0.47125	1.59839	0.47209	1.58808	0.471535	1.71068	0.47218	1.70561	0.47174	1.73235	0.47138	1.72339
				0.32454	0.89312	0.34074	0.92911	0.35598	0.97218	0.37201	1.02435	0.38856	1.0609	0.40541	1.11696	0.48665	1.34761	0.56711	1.56357	0.48754	0.89362									0.4869	1.75939	0.48685	1.73884	0.4875	1.73004	0.48746	1.67727	0.48736	1.65574	0.48663	1.64349	0.486705	1.77175	0.48762	1.76743	0.48667	1.7931	0.48687	1.78506
				0.33434	0.92135	0.35169	0.95872	0.36744	1.00297	0.38305	1.05753	0.40228	1.09636	0.41678	1.15214	0.50089	1.39011	0.58384	1.61431	0.50147	0.92394									0.50231	1.8192	0.50255	1.79657	0.50177	1.79218	0.50347	1.73524	0.50052	1.71332	0.50214	1.69932	0.50208	1.83367	0.50272	1.82658	0.5023	1.85519	0.50186	1.84536
				0.34401	0.94947	0.36249	0.98886	0.37926	1.03443	0.39513	1.09016	0.41253	1.13059	0.428	1.18644	0.51669	1.43422	0.60119	1.66476	0.51571	0.95439									0.5154	1.88111	0.51644	1.85482	0.51538	1.84937	0.51703	1.79322	0.51566	1.77105	0.51657	1.75307	0.51736	1.89485	0.51772	1.88678	0.5172	1.91862	0.51737	1.90834
				0.35315	0.9788	0.37336	1.01762	0.3888	1.06515	0.40552	1.12192	0.42414	1.16406	0.44155	1.22313	0.53079	1.47944	0.61776	1.71682	0.53139	0.98247									0.53137	1.94127	0.53174	1.91752	0.53178	1.90571	0.53217	1.85134	0.53297	1.82711	0.53173	1.81097	0.532155	1.95603	0.53244	1.9496	0.53175	1.98328	0.53124	1.97188
				0.3628	1.00641	0.38391	1.04745	0.39988	1.09573	0.41672	1.15488	0.43602	1.19878	0.45442	1.259	0.54637	1.52336	0.63534	1.76878	0.54571	1.0149									0.54777	2.00557	0.54691	1.97686	0.54598	1.96801	0.54675	1.9106	0.5465	1.88579	0.54563	1.86626	0.547625	2.01774	0.54765	2.01071	0.5475	2.045	0.54678	2.03423
				0.37378	1.03548	0.3936	1.0777	0.41037	1.12699	0.429	1.18809	0.44844	1.23251	0.46698	1.29586	0.56162	1.56799	0.65328	1.81943	0.56058	1.04321									0.56142	2.0665	0.56313	2.03721	0.56204	2.02553	0.56113	1.96918	0.56235	1.94466	0.56096	1.92303	0.561555	2.08051	0.56178	2.07042	0.56155	2.10945	0.56198	2.0976
				0.38463	1.06352	0.40336	1.10767	0.4211	1.15802	0.4406	1.22023	0.46032	1.26597	0.48057	1.33264	0.57555	1.61283	0.67091	1.87331	0.57633	1.07371									0.57602	2.12524	0.57718	2.10026	0.57636	2.08638	0.57595	2.02873	0.57786	2.00403	0.57607	1.97904	0.57698	2.14051	0.57698	2.13333	0.57751	2.17301	0.57671	2.16159
				0.39453	1.0917	0.41427	1.13751	0.43264	1.18886	0.45219	1.25431	0.47328	1.30032	0.49283	1.36864	0.59044	1.65859	0.6888	1.92523	0.59167	1.10423									0.59186	2.19013	0.5927	2.1618	0.59115	2.1453	0.59256	2.08876	0.59167	2.06521	0.59087	2.03648	0.591525	2.20284	0.59192	2.19661	0.5917	2.23815	0.59109	2.2248
				0.40498	1.12077	0.4249	1.16651	0.44436	1.22019	0.46434	1.28768	0.48575	1.3353	0.5052	1.40435	0.60497	1.7026	0.70591	1.97821	0.60541	1.13077									0.60718	2.25333	0.60641	2.22217	0.60627	2.20574	0.60574	2.1489	0.60541	2.12113	0.60662	2.09566	0.60695	2.26773	0.60634	2.25863	0.60615	2.30353	0.60645	2.28796
				0.41384	1.15048	0.43497	1.1958	0.45517	1.25169	0.47523	1.32183	0.49676	1.36955	0.51815	1.44214	0.62057	1.74792	0.72345	2.03092	0.61923	1.16603									0.62181	2.31353	0.62225	2.2868	0.61998	2.26745	0.62047	2.20955	0.62083	2.1809	0.62226	2.15151	0.621255	2.32924	0.62135	2.31993	0.6201	2.36637	0.62037	2.35287
				0.42358	1.17884	0.44599	1.22684	0.46654	1.28228	0.4884	1.35611	0.50883	1.4038	0.52952	1.47731	0.63499	1.79411	0.74277	2.08738	0.63572	1.19325									0.63746	2.37803	0.6372	2.34749	0.63562	2.32623	0.63586	2.27104	0.63615	2.238	0.63663	2.21064	0.635745	2.39393	0.63625	2.38469	0.63584	2.43387	0.63533	2.41685
				0.43354	1.20831	0.45672	1.25715	0.47699	1.31587	0.49933	1.38983	0.52045	1.43865	0.54211	1.51501	0.64915	1.83967	0.75994	2.14119	0.65134	1.2237									0.65036	2.44045	0.65268	2.40985	0.65116	2.38801	0.65147	2.33245	0.651	2.29991	0.65137	2.27065	0.650785	2.45886	0.65124	2.44819	0.65163	2.50103	0.65102	2.48354
				0.44371	1.23708	0.46742	1.28707	0.48809	1.34725	0.50872	1.42218	0.5328	1.47396	0.55451	1.55222	0.66616	1.88588	0.77775	2.19605	0.66549	1.25289									0.66643	2.50303	0.6669	2.47464	0.66567	2.44943	0.66522	2.39346	0.66569	2.35909	0.66554	2.32761	0.66661	2.52181	0.66604	2.51125	0.66585	2.56578	0.66658	2.54814
				0.45359	1.26636	0.47746	1.31843	0.4998	1.37898	0.52123	1.4561	0.54397	1.50842	0.5666	1.58914	0.68092	1.932	0.79507	2.25162	0.68033	1.28286									0.68198	2.57208	0.68191	2.5383	0.67971	2.51101	0.68161	2.45732	0.68148	2.42043	0.68019	2.38636	0.681925	2.58636	0.68142	2.57532	0.68156	2.63366	0.6819	2.61473
				0.46418	1.29517	0.48863	1.34807	0.5095	1.41083	0.53371	1.49033	0.5564	1.54469	0.57989	1.62709	0.69637	1.97814	0.81289	2.30689	0.69605	1.3123									0.69765	2.63678	0.69708	2.60507	0.69538	2.57621	0.6956	2.52111	0.69613	2.48092	0.69533	2.44517	0.69685	2.65309	0.6966	2.64162	0.6963	2.70057	0.69673	2.68236
				0.47549	1.32546	0.49826	1.37803	0.52002	1.44276	0.54399	1.52362	0.56807	1.5804	0.59167	1.66487	0.71106	2.02406	0.82965	2.36182	0.71026	1.34466									0.71263	2.70316	0.71217	2.66823	0.71024	2.63629	0.71222	2.58445	0.71088	2.54097	0.71196	2.50606	0.71168	2.72074	0.71225	2.70857	0.71187	2.76837	0.71114	2.7494
				0.48486	1.35451	0.50836	1.40913	0.53191	1.47441	0.55523	1.55812	0.58051	1.61541	0.60339	1.70164	0.72505	2.07145	0.84628	2.41813	0.72524	1.37313									0.72653	2.76751	0.72695	2.72979	0.7262	2.69766	0.72665	2.64745	0.72602	2.60368	0.72583	2.56694	0.72662	2.78974	0.72659	2.77697	0.72663	2.84069	0.72645	2.81806
				0.49369	1.38316	0.51839	1.43959	0.54249	1.50767	0.56658	1.59172	0.59046	1.65042	0.61663	1.74081	0.74131	2.12149	0.86503	2.47424	0.74196	1.40439									0.74304	2.83813	0.74257	2.79793	0.74139	2.76432	0.7423	2.71354	0.74215	2.66581	0.74135	2.62801	0.742065	2.8586	0.7426	2.84665	0.74283	2.91312	0.74254	2.8913
				0.50349	1.41401	0.52858	1.471	0.55329	1.53989	0.57817	1.62499	0.60259	1.68626	0.62822	1.77801	0.75652	2.16876	0.88289	2.5308	0.75647	1.43659									0.75779	2.90723	0.75764	2.86701	0.75617	2.82905	0.75687	2.78287	0.75797	2.72884	0.75751	2.69066	0.758415	2.92844	0.75855	2.9148	0.75849	2.98447	0.75724	2.96101
				0.51377	1.44304	0.53848	1.50066	0.56349	1.57176	0.59065	1.65976	0.61444	1.72107	0.6407	1.81671	0.77137	2.21677	0.90091	2.58716	0.77127	1.4675									0.7721	2.97854	0.77296	2.93836	0.77175	2.89835	0.77085	2.8477	0.7726	2.79312	0.77231	2.75383	0.77319	2.99724	0.7731	2.98431	0.77301	3.05833	0.77267	3.03532
				0.52356	1.47285	0.54913	1.53282	0.5744	1.60455	0.6007	1.69362	0.62749	1.75847	0.65496	1.8561	0.7861	2.2658	0.91818	2.64435	0.78638	1.50182									0.78572	3.04582	0.78729	3.0062	0.78647	2.96335	0.78677	2.91397	0.7864	2.86111	0.7866	2.81409	0.787915	3.0674	0.78794	3.05367	0.78759	3.12947	0.7872	3.10492
				0.53518	1.50238	0.56068	1.56297	0.58658	1.6372	0.61294	1.72825	0.6397	1.7951	0.66688	1.89421	0.80091	2.31382	0.93522	2.70145	0.80235	1.53102									0.80151	3.11875	0.80268	3.07666	0.80196	3.02958	0.80182	2.9825	0.8014	2.92492	0.80169	2.87628	0.80379	3.14039	0.80312	3.12353	0.80301	3.2047	0.80246	3.17615
				0.54468	1.53206	0.57057	1.59395	0.59736	1.66944	0.62335	1.76317	0.65106	1.83188	0.67954	1.93219	0.8165	2.36346	0.95216	2.75906	0.81693	1.56046									0.81649	3.19024	0.817	3.14405	0.81679	3.09189	0.8154	3.05264	0.81734	2.98967	0.81603	2.94046	0.81827	3.21358	0.8181	3.19712	0.81769	3.27832	0.81728	3.25096
				0.55484	1.56146	0.58205	1.62503	0.60836	1.70161	0.63612	1.79761	0.6624	1.86711	0.69062	1.97023	0.83215	2.41231	0.96918	2.81836	0.83221	1.59231									0.83168	3.26124	0.83227	3.21453	0.83183	3.15789	0.83188	3.1215	0.8329	3.0559	0.83007	3.00348	0.83348	3.28595	0.83352	3.26834	0.83271	3.35286	0.83253	3.32314
				0.56459	1.59102	0.59156	1.65619	0.61928	1.73496	0.64743	1.83286	0.67486	1.9041	0.70509	2.00835	0.84685	2.46175	0.98725	2.87814	0.84707	1.62215									0.84646	3.33497	0.84741	3.28469	0.84587	3.22527	0.84632	3.19342	0.84656	3.1229	0.8458	3.06864	0.847035	3.35755	0.84788	3.34107	0.84739	3.42959	0.84723	3.40119
				0.57384	1.62149	0.60224	1.68641	0.62986	1.76766	0.65852	1.86849	0.68675	1.94082	0.71742	2.04767	0.86206	2.51151	1.00386	2.93659	0.86255	1.65309									0.86253	3.40947	0.86225	3.35479	0.8622	3.29915	0.86088	3.26533	0.86378	3.19146	0.86157	3.1334	0.86187	3.43165	0.8624	3.41442	0.86242	3.50584	0.86257	3.47573
				0.58485	1.65294	0.61186	1.71891	0.64033	1.80104	0.66962	1.90327	0.70012	1.977	0.7297	2.08756	0.87557	2.56195	1.02077	2.99656	0.87805	1.68294									0.87714	3.48385	0.87791	3.42905	0.87704	3.36864	0.87634	3.33733	0.87813	3.25897	0.87604	3.20112	0.877215	3.50617	0.87726	3.48706	0.87729	3.58482	0.87712	3.55191
				0.59388	1.68225	0.62363	1.75026	0.6523	1.83383	0.68168	1.93943	0.71305	2.013	0.74264	2.12962	0.89102	2.61209	1.03953	3.05851	0.89334	1.71643									0.89131	3.56331	0.89388	3.49907	0.89278	3.43831	0.89185	3.4112	0.89357	3.32779	0.89058	3.26591	0.89303	3.5826	0.89304	3.56287	0.89258	3.66335	0.89243	3.63003
				0.60308	1.71249	0.63394	1.78159	0.66305	1.86829	0.69421	1.97409	0.72528	2.05125	0.75509	2.16885	0.90554	2.66306	1.05668	3.11778	0.90761	1.74434									0.90662	3.64104	0.90802	3.57156	0.90703	3.50525	0.90721	3.48296	0.90787	3.39753	0.90625	3.33467	0.90755	3.65808	0.90805	3.63709	0.90823	3.74323	0.90726	3.70799
				0.61392	1.74179	0.64544	1.81454	0.67527	1.90173	0.70612	2.01067	0.73717	2.09106	0.76733	2.20827	0.92086	2.71486	1.07476	3.1804	0.92263	1.77529									0.9213	3.71795	0.92301	3.64255	0.92286	3.57831	0.92154	3.55695	0.92298	3.46822	0.92067	3.4023	0.92194	3.73773	0.92233	3.7163	0.92151	3.82564	0.92177	3.78992
				0.62435	1.77287	0.65588	1.84674	0.68461	1.93369	0.71626	2.04605	0.74888	2.12827	0.78033	2.24898	0.93667	2.76697	1.09111	3.24224	0.93654	1.80738									0.93641	3.79605	0.93915	3.72193	0.93717	3.64571	0.93595	3.63685	0.93763	3.53946	0.93531	3.4686	0.937565	3.81747	0.93676	3.79365	0.93688	3.90602	0.9373	3.8689
				0.63386	1.80407	0.66596	1.87822	0.69612	1.96602	0.72768	2.08213	0.76068	2.16582	0.79099	2.28946	0.95032	2.81797	1.10886	3.30667	0.9518	1.83901									0.95144	3.8747	0.95283	3.79687	0.95309	3.72168	0.95093	3.71345	0.95351	3.61108	0.95103	3.53736	0.951885	3.89735	0.95183	3.87305	0.95165	3.989	0.95114	3.95004
				0.64459	1.83512	0.67667	1.91069	0.70757	2.00094	0.74108	2.12231	0.77183	2.2033	0.80323	2.33023	0.96547	2.87026	1.12717	3.3715	0.9665	1.86864									0.96679	3.95548	0.9669	3.87489	0.96733	3.79524	0.96552	3.78972	0.9675	3.68411	0.9659	3.60735	0.966995	3.97702	0.96699	3.95325	0.96707	4.07322	0.96676	4.03468
				0.65371	1.86571	0.68852	1.94237	0.71811	2.03458	0.75235	2.15706	0.78522	2.24225	0.81707	2.37108	0.97985	2.92365	1.14466	3.4351	0.98154	1.90053									0.98122	4.04046	0.98167	3.94866	0.98159	3.87289	0.98224	3.87012	0.98155	3.75891	0.98137	3.67882	0.9819	4.0599	0.98177	4.0342	0.98238	4.15919	0.98136	4.11875
				0.66431	1.89657	0.69762	1.97433	0.72792	2.06858	0.76391	2.1942	0.79685	2.28079	0.82995	2.4129	0.9947	2.97723	1.16108	3.502	0.99703	1.93197									0.99592	4.12313	0.99739	4.02816	0.9964	3.94501	0.99632	3.94937	0.99619	3.83559	0.99581	3.74791	0.99666	4.14288	0.99678	4.11604	0.99684	4.24532	0.99717	4.20414
				0.67519	1.92822	0.70909	2.00633	0.7409	2.10501	0.77509	2.23145	0.80889	2.3194	0.84211	2.45406	1.00999	3.02891	1.17784	3.56792	1.01111	1.96306									1.01149	4.20525	1.01188	4.11005	1.01148	4.02178	1.01142	4.03137	1.0117	3.91221	1.01031	3.82156	1.01172	4.2272	1.01245	4.20128	1.01227	4.33493	1.01235	4.29501
				0.68515	1.95952	0.71955	2.0396	0.75255	2.14148	0.78557	2.26814	0.82004	2.35754	0.85578	2.49623	1.02424	3.08297	1.19555	3.63684	1.02793	1.99451									1.02689	4.29225	1.02703	4.1925	1.0265	4.09889	1.02653	4.11429	1.02745	3.9894	1.02585	3.89481	1.02673	4.31592	1.02676	4.28572	1.02734	4.42495	1.02726	4.38152
				0.69499	1.9907	0.73028	2.07221	0.76386	2.1758	0.79692	2.30401	0.83081	2.39755	0.8678	2.53809	1.04043	3.13779	1.21363	3.70559	1.04279	2.0276									1.04178	4.38033	1.04318	4.28047	1.04188	4.17441	1.04188	4.20097	1.0426	4.06771	1.04118	3.96977	1.04264	4.40445	1.04247	4.37463	1.04276	4.52153	1.04289	4.47429
				0.7047	2.0225	0.74064	2.10804	0.77394	2.21014	0.80829	2.34189	0.84368	2.43693	0.88121	2.57998	1.05515	3.19222	1.23067	3.77496	1.05722	2.05822									1.05587	4.46826	1.05777	4.36417	1.05687	4.25548	1.05626	4.28539	1.05658	4.14709	1.05467	4.0468	1.05716	4.49503	1.05782	4.46392	1.05744	4.61466	1.05703	4.56568
				0.71456	2.05426	0.75143	2.14109	0.78501	2.24476	0.82022	2.37962	0.85722	2.47639	0.8939	2.62207	1.07025	3.24754	1.24772	3.84341	1.07161	2.09018									1.0706	4.55755	1.07263	4.4469	1.07198	4.33891	1.07212	4.37303	1.07287	4.22741	1.06991	4.12084	1.0723	4.58469	1.07275	4.55249	1.07232	4.70794	1.07248	4.65815
				0.72525	2.08472	0.76124	2.17324	0.79605	2.2795	0.83155	2.41724	0.86764	2.51563	0.90594	2.66477	1.08393	3.30452	1.2654	3.91581	1.08693	2.12195									1.08669	4.65346	1.08726	4.53638	1.08746	4.42052	1.08661	4.46166	1.08743	4.31123	1.08585	4.19816	1.08746	4.67786	1.0875	4.64304	1.08752	4.80526	1.08846	4.7539
				0.73498	2.11743	0.77121	2.2071	0.80559	2.31392	0.84298	2.45437	0.88066	2.55592	0.91802	2.70654	1.09943	3.3613	1.28103	3.98916	1.10197	2.15426									1.10207	4.75136	1.10237	4.62393	1.10138	4.50274	1.1016	4.55395	1.10257	4.39571	1.10043	4.27732	1.10276	4.77546	1.10228	4.73827	1.10222	4.90829	1.10286	4.85196
				0.74536	2.1508	0.78163	2.23984	0.81774	2.35073	0.85576	2.49279	0.89283	2.59627	0.92937	2.75084	1.11492	3.42077	1.29943	4.06217	1.11669	2.18473									1.11724	4.84853	1.11689	4.71537	1.11681	4.58548	1.11701	4.64718	1.11801	4.48256	1.11476	4.35885	1.11682	4.87187	1.11726	4.83239	1.11702	5.00938	1.11681	4.94956
				0.75503	2.1839	0.79193	2.27464	0.82906	2.38629	0.8668	2.53118	0.90373	2.63516	0.94142	2.79312	1.13077	3.4802	1.3184	4.13743	1.1323	2.21646									1.13132	4.94375	1.1327	4.80897	1.13181	4.67687	1.13154	4.74206	1.13259	4.57065	1.13012	4.43901	1.13183	4.971	1.13196	4.93026	1.13215	5.11397	1.13219	5.0507
				0.76569	2.21736	0.80191	2.30776	0.8394	2.42036	0.8777	2.56934	0.91613	2.67587	0.95445	2.83758	1.14435	3.54005	1.33525	4.21401	1.14518	2.24903									1.14598	5.04431	1.14689	4.90281	1.14623	4.76178	1.14599	4.83927	1.14661	4.65972	1.1447	4.52087	1.14617	5.07198	1.14616	5.02959	1.14617	5.22035	1.14606	5.15346
				0.77363	2.24836	0.81232	2.34292	0.85176	2.45721	0.88963	2.60749	0.92867	2.71602	0.96584	2.88021	1.15934	3.60056	1.35248	4.29192	1.15989	2.28397									1.16091	5.14788	1.16088	4.99757	1.16124	4.85323	1.16112	4.93913	1.16114	4.74907	1.15915	4.60382	1.16149	5.17654	1.16118	5.12972	1.16068	5.32807	1.16135	5.2572
				0.78391	2.28252	0.8236	2.37621	0.86257	2.49336	0.90194	2.64684	0.94011	2.756	0.97989	2.92376	1.17437	3.66226	1.37146	4.37196	1.17513	2.31603									1.17592	5.25052	1.17631	5.09363	1.17602	4.94296	1.1747	5.04025	1.17564	4.84442	1.1745	4.69117	1.17623	5.28369	1.17643	5.23509	1.17605	5.44059	1.17636	5.36741
				0.79482	2.31382	0.83416	2.41128	0.87282	2.52869	0.9117	2.68495	0.95107	2.79593	0.99202	2.96898	1.18983	3.72455	1.38901	4.4536	1.19039	2.34915									1.19113	5.36468	1.19158	5.19361	1.19138	5.03731	1.19043	5.14617	1.18975	4.93939	1.18974	4.77776	1.19181	5.38909	1.19177	5.33971	1.19097	5.55266	1.19125	5.47707
				0.80436	2.34661	0.84462	2.44535	0.8845	2.56395	0.92423	2.72489	0.96319	2.83755	1.00475	3.01343	1.20556	3.78908	1.40738	4.53683	1.20527	2.38155									1.20636	5.47543	1.20632	5.29224	1.20586	5.12886	1.20512	5.25542	1.2059	5.03557	1.20556	4.86736	1.20643	5.49974	1.20649	5.44877	1.20607	5.66771	1.20668	5.58844
				0.81505	2.38029	0.85447	2.47832	0.89524	2.59986	0.93525	2.76435	0.97519	2.87977	1.01718	3.05837	1.22058	3.85219	1.4234	4.62132	1.2207	2.41405									1.22144	5.59201	1.22128	5.40016	1.22084	5.22797	1.22047	5.36353	1.22049	5.13647	1.21976	4.95881	1.22168	5.61379	1.22168	5.55952	1.22108	5.78575	1.22077	5.70258
				0.82525	2.41357	0.8654	2.51353	0.9067	2.63612	0.94591	2.80397	0.98766	2.9211	1.02937	3.10415	1.23457	3.91678	1.4397	4.7091	1.23543	2.44705									1.2369	5.70409	1.23592	5.50993	1.236	5.32256	1.2351	5.47573	1.23622	5.23767	1.23479	5.05329	1.23657	5.73035	1.23693	5.67326	1.23624	5.90936	1.23588	5.82126
				0.83346	2.44515	0.87629	2.54879	0.91666	2.67305	0.95738	2.84243	1.00023	2.9634	1.04244	3.1511	1.25013	3.98369	1.45782	4.80209	1.25034	2.48105									1.25099	5.82316	1.25227	5.61764	1.25139	5.42449	1.25071	5.59272	1.24984	5.34158	1.25112	5.14878	1.25104	5.84854	1.25173	5.79024	1.25087	6.03437	1.25032	5.94245
				0.84422	2.47992	0.88643	2.58228	0.92672	2.71108	0.96881	2.88381	1.01157	3.00616	1.055	3.19487	1.26387	4.04981	1.47607	4.89549	1.26543	2.5137									1.26712	5.94827	1.2661	5.73095	1.26657	5.52821	1.26577	5.71142	1.26634	5.44984	1.26591	5.24783	1.26717	5.97277	1.26704	5.91131	1.26656	6.1629	1.26625	6.06796
				0.85321	2.5136	0.89721	2.61892	0.93694	2.74826	0.97993	2.92438	1.02297	3.04861	1.06723	3.24167	1.27964	4.11787	1.49284	4.99115	1.28114	2.54661									1.28152	6.07188	1.28042	5.84348	1.28122	5.63525	1.27996	5.83343	1.28167	5.56018	1.28077	5.34753	1.28036	6.09837	1.28192	6.03254	1.2808	6.29399	1.28013	6.19543
				0.86377	2.54619	0.9071	2.65422	0.9487	2.78472	0.99198	2.96376	1.03619	3.09265	1.08053	3.28834	1.29352	4.1871	1.51078	5.0899	1.296	2.57985									1.2956	6.20208	1.29624	5.96182	1.2956	5.74388	1.29536	5.96058	1.29644	5.67362	1.29535	5.45125	1.29543	6.22684	1.29719	6.16121	1.29591	6.43165	1.29468	6.32743
				0.87361	2.58032	0.91723	2.68878	0.96018	2.82251	1.00286	3.00473	1.04758	3.13466	1.09081	3.33631	1.30899	4.25695	1.52822	5.19128	1.31133	2.6148									1.31072	6.33704	1.31075	6.08365	1.31109	5.85267	1.30931	6.08729	1.31082	5.78792	1.31087	5.55615	1.31119	6.36074	1.31205	6.29049	1.31092	6.57058	1.31064	6.46236
				0.88529	2.61434	0.92812	2.72444	0.97158	2.8605	1.01503	3.04561	1.05931	3.17842	1.10432	3.38497	1.32459	4.32868	1.54662	5.29771	1.32549	2.64774									1.32669	6.47408	1.32565	6.20911	1.32587	5.96591	1.3244	6.21792	1.32635	5.90989	1.32463	5.66262	1.3263	6.49577	1.32702	6.42385	1.32593	6.71677	1.32569	6.60324
				0.89447	2.64919	0.93984	2.76128	0.98238	2.89975	1.02602	3.08848	1.0716	3.22164	1.1151	3.43302	1.33869	4.40237	1.56277	5.40674	1.33985	2.68334									1.33928	6.61326	1.33886	6.33422	1.34064	6.08678	1.33873	6.35441	1.34029	6.03207	1.33974	5.77422	1.34132	6.63654	1.34222	6.56032	1.34111	6.86512	1.33999	6.74508
				0.9055	2.68446	0.95005	2.79701	0.99414	2.93709	1.03733	3.12986	1.08389	3.26666	1.12831	3.48128	1.35324	4.47796	1.58143	5.52107	1.3545	2.71456									1.3548	6.75889	1.35459	6.46359	1.35418	6.2036	1.35396	6.49282	1.35531	6.16004	1.35411	5.88624	1.35532	6.78219	1.35645	6.70389	1.3547	7.01764	1.35452	6.89217
				0.91511	2.71918	0.95969	2.832	1.00399	2.9758	1.04904	3.16962	1.09586	3.31164	1.14184	3.53151	1.36861	4.55591	1.59934	5.64136	1.37055	2.75127									1.3684	6.91403	1.36986	6.6027	1.36913	6.33134	1.36845	6.63875	1.37034	6.28977	1.36895	6.0032	1.37008	6.93161	1.3712	6.85155	1.36963	7.17593	1.36903	7.04415
				0.9242	2.75269	0.97082	2.86895	1.01477	3.01497	1.06095	3.21153	1.10784	3.35608	1.15412	3.58091	1.38402	4.63304	1.61529	5.76421	1.38552	2.78425									1.38648	7.07335	1.38561	6.74485	1.38489	6.46288	1.38383	6.7894	1.38618	6.42554	1.38404	6.12441	1.38457	7.08885	1.3856	7.00549	1.38426	7.34051	1.38438	7.20264
				0.9336	2.78777	0.98077	2.90562	1.02604	3.05393	1.07358	3.25528	1.11962	3.40289	1.16611	3.62987	1.39866	4.71393	1.6328	5.89397	1.39973	2.81824									1.4011	7.23483	1.40054	6.88775	1.40026	6.59129	1.39973	6.94373	1.40135	6.56463	1.3987	6.24741	1.39996	7.25125	1.40142	7.1656	1.40027	7.50987	1.40008	7.36547
				0.94513	2.82269	0.99148	2.94297	1.03891	3.09289	1.08479	3.29701	1.13128	3.4485	1.17909	3.68163	1.41377	4.79606	1.65018	6.03098	1.41528	2.8526									1.41753	7.40369	1.41697	7.03685	1.41566	6.72893	1.41372	7.10762	1.41558	6.71063	1.41479	6.37654	1.41543	7.41967	1.41578	7.32707	1.41518	7.68388	1.41584	7.53183
				0.95498	2.85743	1.00129	2.97926	1.04936	3.13098	1.09604	3.34033	1.14271	3.49308	1.19172	3.7328	1.42865	4.88228	1.66741	6.17556	1.43059	2.88594									1.43228	7.57994	1.43092	7.19289	1.43155	6.87287	1.42915	7.27489	1.431	6.86241	1.42831	6.5092	1.43101	7.59494	1.43152	7.49901	1.43067	7.86658	1.43056	7.70707
				0.96505	2.89176	1.012	3.01689	1.05958	3.17026	1.10698	3.38499	1.1548	3.54011	1.20506	3.7849	1.44382	4.96975	1.68522	6.33049	1.44653	2.92091									1.44714	7.76072	1.44584	7.35519	1.44647	7.01957	1.44453	7.4485	1.4455	7.01943	1.44484	6.64618	1.44581	7.77583	1.44706	7.67452	1.44605	8.05465	1.44545	7.88566
				0.97473	2.92872	1.02383	3.05499	1.07153	3.2102	1.11861	3.42883	1.1669	3.58766	1.2169	3.83742	1.46001	5.06281	1.70326	6.49484	1.46221	2.95715									1.46295	7.95211	1.46174	7.53001	1.46139	7.17654	1.46102	7.63149	1.46254	7.18569	1.46079	6.79328	1.46165	7.96586	1.46307	7.86199	1.46216	8.24889	1.46119	8.07369
				0.98512	2.9645	1.03349	3.09234	1.08214	3.24914	1.13105	3.47385	1.17825	3.63402	1.23031	3.89049	1.4748	5.15851	1.72096	6.67111	1.47663	2.99429									1.47754	8.15451	1.47732	7.71131	1.47681	7.33516	1.47604	7.82653	1.47665	7.36171	1.47527	6.94598	1.47667	8.16766	1.47795	8.05864	1.47625	8.45645	1.47561	8.27081
				0.99545	3.00015	1.0445	3.12933	1.09346	3.28905	1.14184	3.51914	1.1912	3.68351	1.24155	3.94488	1.49069	5.25489	1.7381	6.86057	1.49072	3.03138									1.49212	8.368	1.49234	7.89753	1.49115	7.4991	1.49035	8.02746	1.49275	7.5451	1.49076	7.10547	1.49213	8.37991	1.49317	8.26406	1.49138	8.67237	1.4909	8.47669
				1.00457	3.0373	1.0531	3.1678	1.10522	3.3318	1.15255	3.5649	1.20431	3.73283	1.25507	3.99941	1.50564	5.35471	1.75516	7.0676	1.50769	3.06897									1.50854	8.58574	1.50699	8.0963	1.50674	7.67623	1.50588	8.23755	1.50655	7.73419	1.50493	7.27102	1.50744	8.60261	1.50818	8.48025	1.50769	8.89773	1.50624	8.69123
				1.01363	3.07442	1.06402	3.20495	1.11596	3.37146	1.16385	3.61105	1.21499	3.78118	1.26817	4.054	1.51901	5.45839	1.77283	7.28644	1.52122	3.10519									1.52152	8.8185	1.52143	8.308	1.52081	7.86027	1.52113	8.46027	1.52124	7.93693	1.51979	7.44642	1.52148	8.83689	1.52195	8.70868	1.52172	9.1343	1.52137	8.91607
				1.0239	3.11037	1.07607	3.2447	1.12659	3.41412	1.1748	3.65684	1.22729	3.83064	1.28109	4.11125	1.53481	5.56756	1.78855	7.52432	1.53763	3.14285									1.53672	9.05835	1.53595	8.52595	1.53712	8.05306	1.53537	8.69423	1.53642	8.1498	1.53547	7.63142	1.53639	9.08748	1.53694	8.95253	1.53671	9.38381	1.53605	9.15406
				1.03404	3.14691	1.08612	3.28275	1.13887	3.45548	1.1874	3.70457	1.24028	3.88148	1.29247	4.16717	1.55014	5.6789	1.80577	7.78485	1.5525	3.17771									1.5525	9.31979	1.55271	8.7579	1.55219	8.26128	1.55136	8.94302	1.55153	8.37579	1.55035	7.8269	1.55201	9.35141	1.55176	9.20765	1.55096	9.64426	1.55141	9.40199
				1.04339	3.18443	1.09619	3.32337	1.14843	3.49847	1.19834	3.7525	1.25174	3.93219	1.30484	4.22695	1.56423	5.79713	1.82353	8.06993	1.56701	3.21675									1.56746	9.59443	1.5669	9.0064	1.56681	8.47591	1.56587	9.20629	1.56706	8.61543	1.56529	8.03188	1.56683	9.635	1.56721	9.48451	1.56674	9.92168	1.56689	9.66771
				1.05264	3.22032	1.10705	3.36324	1.15918	3.53961	1.21136	3.80074	1.26358	3.98325	1.31632	4.28478	1.57929	5.91971	1.8413	8.38141	1.58324	3.2541									1.58219	9.88912	1.58181	9.26932	1.58206	8.71147	1.58187	9.48737	1.58119	8.87494	1.57898	8.252	1.58147	9.94051	1.58112	9.784	1.58145	10.2184	1.58195	9.94975
				1.06348	3.25972	1.11747	3.40246	1.17002	3.58319	1.22362	3.84923	1.27603	4.0358	1.32772	4.34449	1.59426	6.04893	1.85852	8.71889	1.59689	3.29277									1.59877	10.2034	1.59701	9.55229	1.5983	8.96636	1.59644	9.78658	1.59668	9.15449	1.59506	8.49059	1.59753	10.2704	1.59664	10.1048	1.59708	10.5345	1.59754	10.2502
				1.07454	3.29812	1.12653	3.44149	1.18144	3.62612	1.23424	3.89652	1.28738	4.08916	1.34145	4.40683	1.60984	6.18349	1.87571	9.08888	1.61099	3.33189									1.61265	10.5404	1.61129	9.85556	1.61185	9.23351	1.61171	10.1074	1.61024	9.45422	1.61016	8.74683	1.6118	10.6286	1.6112	10.4551	1.61085	10.8736	1.61159	10.5718
				1.08417	3.33749	1.13744	3.48225	1.19166	3.66969	1.2464	3.94643	1.29956	4.14386	1.35365	4.46836	1.62468	6.32664	1.89186	9.48998	1.62791	3.36866									1.62932	10.9088	1.62697	10.188	1.62759	9.52381	1.62592	10.4566	1.62532	9.77933	1.62531	9.02551	1.62712	11.0175	1.62677	10.8347	1.6269	11.2388	1.62735	10.9174
				1.09305	3.37622	1.14703	3.52367	1.20295	3.71486	1.25724	3.99642	1.31088	4.19737	1.36618	4.53049	1.63892	6.47649	1.9094	9.92313	1.64199	3.40876									1.64299	11.3036	1.64166	10.5414	1.64036	9.84351	1.6402	10.8315	1.64058	10.1335	1.64077	9.32688	1.64179	11.4446	1.6413	11.2492	1.64183	11.6317	1.64235	11.2884
				1.10386	3.41504	1.15829	3.56516	1.21417	3.7576	1.26893	4.04605	1.32253	4.25241	1.37992	4.59593	1.65344	6.63448	1.92667	10.3921	1.65673	3.45033									1.65777	11.7282	1.65668	10.9275	1.65641	10.189	1.65486	11.2388	1.65461	10.5185	1.65564	9.65204	1.6555	11.9079	1.65605	11.7025	1.65601	12.0581	1.65605	11.6922
				1.11441	3.45563	1.16872	3.60651	1.22597	3.80367	1.2793	4.09624	1.33493	4.30837	1.39108	4.66142	1.66873	6.80587	1.94414	10.8953	1.67202	3.49157									1.67224	12.1889	1.67014	11.3509	1.67144	10.5683	1.67047	11.6776	1.66944	10.9376	1.67003	10.0104	1.67041	12.4159	1.6704	12.1996	1.67024	12.5158	1.67057	12.1263
				1.12362	3.49552	1.17931	3.64939	1.23638	3.84741	1.29129	4.14894	1.34624	4.36527	1.40433	4.72794	1.68384	6.98883	1.96101	11.4368	1.68725	3.5326									1.68721	12.6912	1.68523	11.8211	1.68617	10.9793	1.68662	12.1586	1.68483	11.396	1.68631	10.4008	1.68525	12.9691	1.68607	12.7421	1.68579	13.0107	1.68499	12.5974
				1.13378	3.53552	1.18954	3.69092	1.24738	3.89446	1.30271	4.2016	1.3586	4.42336	1.41543	4.79501	1.69761	7.18262	1.97704	12.0138	1.70202	3.57544									1.70151	13.2349	1.69973	12.3192	1.69992	11.4244	1.70032	12.6769	1.70031	11.8951	1.70059	10.8264	1.6999	13.5745	1.70141	13.3337	1.70097	13.5462	1.69974	13.1025
				1.14356	3.5761	1.20119	3.73513	1.25966	3.94116	1.31484	4.25464	1.37089	4.48271	1.43035	4.86541	1.71217	7.39227	1.99474	12.6286	1.7168	3.61796									1.71681	13.8324	1.71477	12.8693	1.71628	11.915	1.71512	13.2386	1.71419	12.4345	1.71429	11.2871	1.71514	14.2299	1.71588	13.976	1.71589	14.12	1.71511	13.6484
				1.15371	3.617	1.21188	3.77865	1.26861	3.98731	1.32497	4.30771	1.38337	4.54275	1.44142	4.93522	1.72799	7.61763	2.01257	13.2741	1.73101	3.66321									1.73204	14.4801	1.72989	13.4663	1.7305	12.4487	1.73166	13.8423	1.73017	13.0195	1.7304	11.7931	1.73083	14.9448	1.73109	14.6781	1.7313	14.7391	1.73024	14.2401
				1.16306	3.6579	1.22177	3.82192	1.28031	4.03598	1.33642	4.36243	1.39401	4.60229	1.45487	5.00838	1.74168	7.8599	2.02981	13.9578	1.74766	3.70705									1.74732	15.1772	1.74597	14.1118	1.74583	13.0282	1.74644	14.4885	1.74519	13.6489	1.74433	12.3386	1.74478	15.7188	1.74618	15.439	1.74531	15.4064	1.74529	14.8764
				1.1723	3.69966	1.23194	3.86562	1.29126	4.08353	1.34687	4.41827	1.40711	4.66508	1.46808	5.08563	1.75837	8.12118	2.04562	14.6721	1.76121	3.75255									1.76052	15.9187	1.76054	14.8041	1.75989	13.6558	1.76118	15.1789	1.76173	14.3259	1.76025	12.9343	1.75984	16.5542	1.76064	16.2598	1.76039	16.1208	1.76012	15.5606
				1.18234	3.74257	1.24284	3.90963	1.30234	4.13229	1.35846	4.47482	1.41846	4.7278	1.47992	5.16152	1.7723	8.40149	2.0619	15.4177	1.77592	3.79798									1.77604	16.7092	1.77554	15.5474	1.77513	14.3341	1.77702	15.9157	1.77514	15.0475	1.77606	13.5716	1.77504	17.4465	1.77608	17.1377	1.77546	16.8819	1.77534	16.2929
				1.19186	3.78602	1.25286	3.95549	1.314	4.1807	1.37023	4.53303	1.43043	4.79159	1.49168	5.24039	1.787	8.70117	2.07927	16.1972	1.79117	3.84447									1.79123	17.5475	1.79053	16.3399	1.79115	15.0577	1.79123	16.6896	1.79132	15.8137	1.78971	14.2554	1.78982	18.3934	1.79047	18.0679	1.79005	17.6829	1.78942	17.0667
				1.20305	3.82866	1.26358	4.0008	1.3239	4.22908	1.382	4.59191	1.4432	4.85639	1.50254	5.32126	1.8018	9.02413	2.09705	17.002	1.80601	3.89103									1.8056	18.4298	1.80472	17.1846	1.80453	15.8354	1.80522	17.4989	1.80536	16.6227	1.80512	14.9821	1.8048	19.3902	1.80502	19.0519	1.80465	18.5275	1.8051	17.8905
				1.21388	3.87398	1.27335	4.0472	1.33485	4.27949	1.39285	4.65112	1.45544	4.92536	1.51669	5.40398	1.81812	9.37134	2.11363	17.8279	1.82159	3.94016									1.81963	19.3479	1.82052	18.0766	1.81972	16.6559	1.82132	18.3514	1.82097	17.4725	1.81921	15.7549	1.81937	20.4302	1.81947	20.0778	1.81946	19.4085	1.82025	18.7516
				1.2237	3.91705	1.28315	4.09336	1.34622	4.32978	1.40508	4.71256	1.46702	4.99527	1.52841	5.48887	1.83091	9.74593	2.13092	18.6768	1.83566	3.99019									1.83534	20.301	1.83588	19.0126	1.83616	17.5261	1.83577	19.2399	1.83537	18.3627	1.83391	16.5741	1.83508	21.5125	1.83428	21.148	1.83459	20.3272	1.83522	19.6525
				1.2335	3.96139	1.29447	4.14079	1.35625	4.3796	1.41754	4.77412	1.48	5.06589	1.54163	5.57831	1.8452	10.1427	2.14873	19.5463	1.85002	4.04369									1.85048	21.2975	1.85032	19.9842	1.85036	18.4398	1.85076	20.1614	1.85059	19.2854	1.84937	17.4349	1.85007	22.6262	1.84974	22.2538	1.85019	21.2772	1.85012	20.5929
				1.24283	4.00615	1.30638	4.18951	1.36746	4.43192	1.42845	4.83629	1.49221	5.1377	1.5543	5.67069	1.86085	10.5643	2.1654	20.4299	1.86484	4.09589									1.86542	22.3266	1.86597	20.9912	1.86624	19.396	1.86478	21.115	1.86569	20.2443	1.8626	18.3348	1.86399	23.7659	1.86427	23.392	1.86417	22.2591	1.86465	21.5697
				1.25294	4.05216	1.31688	4.23765	1.37849	4.48547	1.44079	4.9014	1.50325	5.21116	1.56674	5.76596	1.87466	11.0113	2.18349	21.3185	1.8793	4.14965									1.88069	23.376	1.87983	22.034	1.8803	20.3934	1.87986	22.0933	1.88031	21.2258	1.87809	19.2684	1.8787	24.926	1.87935	24.55	1.87889	23.2665	1.87908	22.5753
				1.2639	4.09983	1.3272	4.28543	1.38896	4.53831	1.45228	4.96745	1.5146	5.2883	1.58013	5.86501	1.88991	11.4833	2.20212	22.2071	1.89614	4.20814									1.89452	24.4438	1.89472	23.1016	1.89515	21.4182	1.89413	23.0958	1.89403	22.2295	1.89333	20.2323	1.89389	26.0925	1.89478	25.7174	1.89424	24.2873	1.89437	23.6041
				1.27286	4.14612	1.33695	4.33527	1.40003	4.59273	1.46461	5.03713	1.52612	5.36527	1.59292	5.96764	1.90466	11.9836	2.21828	23.0956	1.91129	4.26693									1.91047	25.523	1.90844	24.1861	1.91078	22.4796	1.91007	24.1123	1.9095	23.2495	1.90877	21.2253	1.90935	27.2619	1.90985	26.8907	1.90965	25.3254	1.91008	24.653
				1.28285	4.19374	1.34617	4.38522	1.41096	4.64827	1.477	5.10721	1.53837	5.44654	1.60407	6.07489	1.92	12.5058	2.23604	23.9842	1.92666	4.32828									1.92425	26.6093	1.92513	25.2866	1.92409	23.5623	1.92549	25.1426	1.92489	24.287	1.92451	22.2442	1.92502	28.4284	1.92536	28.0609	1.92518	26.3694	1.92512	25.7156
				1.29184	4.24166	1.35699	4.43589	1.42281	4.70646	1.48697	5.17695	1.54996	5.52863	1.61767	6.18672	1.9332	13.053	2.25335	24.8728	1.9416	4.38915									1.93961	27.6968	1.94013	26.3931	1.9393	24.6579	1.94078	26.1754	1.94039	25.337	1.94016	23.2832	1.93925	29.5834	1.93979	29.2242	1.93996	27.4246	1.93958	26.7889
				1.30235	4.29022	1.36761	4.48796	1.43359	4.7642	1.49899	5.25037	1.56451	5.61525	1.6299	6.30355	1.94758	13.6229	2.2696	25.7614	1.95595	4.45403									1.95506	28.7801	1.95543	27.5043	1.95464	25.7685	1.95479	27.2148	1.95552	26.3925	1.95551	24.3367	1.95481	30.7231	1.95496	30.3739	1.9556	28.4801	1.95526	27.8675
				1.3131	4.33917	1.37809	4.54047	1.44373	4.8217	1.5094	5.32325	1.57671	5.70415	1.64229	6.42622	1.96218	14.2145	2.2871	26.6499	1.97123	4.52046									1.96988	29.8646	1.97035	28.616	1.96984	26.8819	1.97063	28.258	1.97061	27.4489	1.96992	25.4004	1.9694	31.8417	1.96999	31.5019	1.96992	29.5312	1.97036	28.9418
				1.32263	4.38958	1.38892	4.59329	1.45584	4.88384	1.52016	5.3991	1.58739	5.79565	1.65443	6.55502	1.97743	14.8202	2.30368	27.5385	1.98649	4.58659									1.98629	30.9309	1.98397	29.7225	1.98617	27.9988	1.9841	29.2951	1.98511	28.5047	1.98379	26.4706	1.98368	32.9335	1.98492	32.6066	1.98402	30.577	1.98391	30.014
				1.33259	4.44053	1.39967	4.64769	1.46825	4.94774	1.53192	5.47639	1.59917	5.89071	1.66728	6.69044	1.99243	15.4433	2.32308	28.4271	2.00182	4.6586									2.0013	31.9811	2.00052	30.8149	2.00061	29.1102	2.00019	30.3217	2.00064	29.5562	1.99922	27.5437	1.9996	33.999	2.00065	33.6841	1.99959	31.6126	1.99948	31.0773
				1.34101	4.49236	1.40964	4.70305	1.47833	5.00939	1.54297	5.55814	1.6105	5.98796	1.67826	6.83027	2.00772	16.0784	2.33914	29.3156	2.0154	4.7338									2.01579	33.0164	2.01589	31.8897	2.01477	30.2218	2.01401	31.3332	2.014	30.5995	2.01348	28.6147	2.01462	35.0313	2.01568	34.7324	2.01489	32.6385	2.01471	32.1321
				1.35185	4.54485	1.4206	4.75849	1.48932	5.0724	1.55479	5.64112	1.62356	6.09081	1.69071	6.98066	2.02212	16.7195	2.35653	30.2042	2.02977	4.81119									2.0301	34.0267	2.03041	32.9429	2.03013	31.3159	2.02805	32.3294	2.02931	31.6299	2.02893	29.6771	2.02995	36.03	2.0303	35.7454	2.02989	33.6476	2.02989	33.172
				1.36162	4.59696	1.43074	4.81572	1.50118	5.13779	1.56786	5.72702	1.63453	6.1977	1.7013	7.14044	2.03748	17.3637	2.37377	31.0928	2.0457	4.88829									2.04523	35.0179	2.04452	33.9692	2.04547	32.3878	2.04547	33.3084	2.04423	32.6389	2.04381	30.7322	2.04453	36.9912	2.04513	36.7219	2.04478	34.6379	2.04472	34.1976
				1.37286	4.65168	1.44193	4.87404	1.51128	5.20363	1.57747	5.81633	1.64709	6.30969	1.7146	7.30719	2.05236	18.0102	2.39155	31.9813	2.05997	4.96763									2.0601	35.9826	2.06071	34.9752	2.05911	33.4411	2.06004	34.2683	2.05938	33.6307	2.05767	31.7734	2.05924	37.913	2.05965	37.6631	2.05937	35.6029	2.05956	35.2043
				1.38147	4.70785	1.45313	4.93364	1.52213	5.27117	1.58961	5.90789	1.65918	6.42524	1.72748	7.4854	2.06731	18.6617	2.40908	32.8699	2.07492	5.04533									2.0743	36.914	2.07456	35.9586	2.07396	34.4778	2.07477	35.2004	2.07313	34.5979	2.07265	32.794	2.07355	38.8014	2.07413	38.5662	2.07384	36.5479	2.07389	36.1866
				1.39118	4.76463	1.46391	4.99592	1.53337	5.34028	1.60065	6.00371	1.67077	6.54743	1.73938	7.67424	2.08178	19.3233	2.42718	33.7585	2.08987	5.12849									2.08851	37.8115	2.09087	36.9171	2.09005	35.4864	2.08863	36.105	2.0883	35.5428	2.08886	33.7983	2.0894	39.6541	2.08951	39.4362	2.08898	37.472	2.08954	37.1481
				1.40349	4.82084	1.47405	5.05771	1.54506	5.41084	1.61254	6.10219	1.68276	6.67565	1.75305	7.87663	2.09637	19.9989	2.44483	34.6471	2.10543	5.21985									2.10489	38.6773	2.10559	37.8435	2.10537	36.4732	2.10491	36.985	2.10414	36.4586	2.10364	34.7803	2.10432	40.4658	2.10522	40.2668	2.10466	38.3661	2.1047	38.0828
				1.41371	4.87962	1.48413	5.12046	1.55589	5.48365	1.62416	6.20599	1.69453	6.81072	1.76541	8.09111	2.11122	20.6968	2.46136	35.5356	2.12014	5.31002									2.1202	39.5093	2.11946	38.7385	2.11948	37.4336	2.11964	37.8374	2.11938	37.3503	2.11924	35.7371	2.11977	41.2399	2.11968	41.0592	2.11913	39.2324	2.11966	38.9863
				1.42223	4.93663	1.49458	5.18541	1.56601	5.55879	1.63657	6.31419	1.7064	6.9528	1.77758	8.31599	2.12597	21.4176	2.47762	36.4242	2.13639	5.39716									2.13455	40.3075	2.13541	39.6099	2.13382	38.3531	2.13426	38.6613	2.13408	38.209	2.13297	36.6665	2.1351	41.9746	2.13583	41.8122	2.13474	40.0704	2.13481	39.8623
				1.43138	4.99749	1.50451	5.25023	1.57788	5.63646	1.6476	6.427	1.718	7.10388	1.79019	8.55878	2.14057	22.1692	2.49668	37.3128	2.15051	5.49282									2.14963	41.08	2.14941	40.4412	2.15036	39.2426	2.14928	39.4558	2.14982	39.0389	2.1494	37.5629	2.15	42.6727	2.15051	42.5267	2.14931	40.8774	2.14951	40.7079
				1.44241	5.05859	1.51547	5.31788	1.58848	5.71571	1.65841	6.54466	1.73072	7.26342	1.80187	8.81818	2.15565	22.9484	2.51464	38.2014	2.16566	5.59408									2.16356	41.8224	2.16523	41.2451	2.16457	40.1025	2.16433	40.2155	2.16503	39.8346	2.16442	38.4316	2.16512	43.3392	2.16539	43.2088	2.16506	41.6578	2.16553	41.5236
				1.45333	5.12205	1.52609	5.38863	1.59783	5.79648	1.67	6.66881	1.74167	7.4323	1.81483	9.09611	2.17183	23.7634	2.53234	39.0899	2.18147	5.69675									2.18204	42.5344	2.18091	42.0195	2.1802	40.9291	2.18158	40.948	2.18019	40.5997	2.18017	39.2714	2.18106	43.9723	2.18108	43.8619	2.18047	42.4069	2.18123	42.31
				1.46466	5.18866	1.5363	5.45841	1.60967	5.88158	1.68101	6.7994	1.75458	7.61196	1.82677	9.39182	2.18656	24.608	2.55104	39.9785	2.19527	5.79848									2.19651	43.2187	2.19676	42.7643	2.1943	41.7315	2.19592	41.6473	2.19606	41.3374	2.19539	40.0801	2.19708	44.5803	2.19721	44.4891	2.19607	43.1322	2.19596	43.0692
				1.47347	5.25598	1.54748	5.53285	1.61966	5.96891	1.69196	6.93641	1.76669	7.80211	1.83757	9.70507	2.20047	25.4734	2.56878	40.8659	2.21114	5.90688									2.21112	43.8778	2.21047	43.4743	2.21062	42.4992	2.21045	42.3139	2.20959	42.0421	2.21058	40.8606	2.21129	45.1548	2.21188	45.0816	2.2106	43.8234	2.21012	43.7958
				1.48374	5.32409	1.55732	5.60724	1.63136	6.05976	1.70298	7.07975	1.77796	8.00049	1.85058	10.0369	2.2164	26.36	2.58627	41.7297	2.22561	6.01756									2.22631	44.5088	2.22568	44.1587	2.22558	43.239	2.22623	42.9493	2.22552	42.7163	2.2257	41.6102	2.22559	45.7008	2.22563	45.646	2.22461	44.4853	2.22522	44.4894
				1.49305	5.39292	1.56797	5.6858	1.64194	6.15403	1.71457	7.23186	1.78987	8.21451	1.86268	10.3873	2.23045	27.2485	2.60259	42.5595	2.24193	6.12711									2.24023	45.1095	2.24084	44.8074	2.24172	43.9459	2.23956	43.5542	2.23994	43.3611	2.24012	42.3261	2.2407	46.2222	2.24069	46.1842	2.24058	45.117	2.24067	45.1505
				1.50389	5.46552	1.57847	5.76566	1.65278	6.25163	1.72618	7.39112	1.80044	8.44195	1.87484	10.7609	2.24445	28.1371	2.62115	43.3582	2.25598	6.23833									2.25423	45.6827	2.25564	45.4211	2.2559	44.6277	2.25491	44.1321	2.25461	43.9733	2.25411	43.0108	2.25479	46.7127	2.25541	46.6906	2.25451	45.7156	2.25475	45.7799
				1.51455	5.53955	1.59069	5.84776	1.66486	6.35452	1.73806	7.56172	1.81441	8.68436	1.88685	11.154	2.25888	29.0256	2.63989	44.1206	2.27175	6.35399									2.27002	46.2351	2.27162	46.0176	2.2709	45.2747	2.2705	44.6835	2.26926	44.5566	2.27024	43.6665	2.27011	47.1824	2.27077	47.1737	2.26995	46.2825	2.26981	46.3741
				1.52416	5.61622	1.60087	5.9325	1.67573	6.46122	1.75007	7.74061	1.82527	8.94273	1.89745	11.5673	2.27322	29.9142	2.65753	44.8383	2.28547	6.46946									2.28526	46.7645	2.2859	46.5817	2.28466	45.8965	2.28427	45.2082	2.28482	45.1141	2.28546	44.2893	2.28505	47.63	2.2857	47.6352	2.28452	46.8213	2.28513	46.9379
				1.53374	5.6933	1.61041	6.02179	1.68644	6.57141	1.76111	7.93294	1.83639	9.21521	1.91099	12.0016	2.2896	30.8027	2.67689	45.5175	2.30112	6.58623									2.29985	47.2682	2.3006	47.1187	2.29997	46.4855	2.30002	45.7112	2.2998	45.6425	2.29931	44.8829	2.30009	48.0566	2.30091	48.073	2.29954	47.3316	2.2999	47.471
				1.54407	5.77364	1.62118	6.11229	1.69626	6.68752	1.77166	8.13308	1.84787	9.50499	1.92342	12.4546	2.30438	31.6913	2.69376	46.1608	2.31562	6.70438									2.31584	47.7478	2.31473	47.6326	2.31431	47.0531	2.31579	46.1888	2.31601	46.1524	2.31536	45.4533	2.3151	48.4617	2.31564	48.4895	2.31447	47.8141	2.31494	47.9773
				1.55389	5.85704	1.63066	6.20766	1.70734	6.80848	1.78337	8.34616	1.8605	9.81264	1.936	12.9276	2.31885	32.5798	2.71129	46.763	2.33072	6.8257									2.33119	48.2072	2.33156	48.1235	2.33126	47.5979	2.33072	46.6432	2.33112	46.6346	2.33109	45.9943	2.3308	48.8466	2.33121	48.8866	2.33032	48.2709	2.33053	48.4572
				1.56412	5.94343	1.64086	6.30597	1.71992	6.93685	1.79451	8.574	1.87112	10.1377	1.94793	13.4208	2.3343	33.4684	2.73034	47.3306	2.34484	6.94541									2.34648	48.6519	2.34711	48.5957	2.34455	48.1202	2.34605	47.0792	2.34551	47.0947	2.34444	46.51	2.34558	49.2152	2.34584	49.2653	2.34476	48.7031	2.34537	48.9098
				1.57387	6.03133	1.6528	6.40924	1.7312	7.07364	1.80531	8.81469	1.88278	10.4781	1.96	13.9332	2.35009	34.3569	2.74893	47.8644	2.36061	7.06843									2.36253	49.0747	2.36276	49.055	2.36079	48.6194	2.36173	47.4953	2.36182	47.5337	2.36199	47.0019	2.36057	49.5677	2.36084	49.6258	2.36015	49.112	2.36062	49.3372
				1.58376	6.1227	1.66282	6.51517	1.73996	7.21378	1.81656	9.0715	1.89429	10.8361	1.97382	14.4624	2.36518	35.2454	2.76575	48.3594	2.37673	7.19275									2.37671	49.4775	2.37641	49.4898	2.37448	49.0975	2.3764	47.8918	2.37618	47.9535	2.37497	47.4689	2.37565	49.9058	2.37589	49.9736	2.37566	49.5028	2.37588	49.7448
				1.59228	6.21815	1.67245	6.62818	1.75089	7.36285	1.82815	9.3451	1.90674	11.2141	1.98532	15.009	2.38	36.134	2.78323	48.8239	2.39205	7.31643									2.39228	49.8611	2.39192	49.9125	2.39005	49.5568	2.39046	48.2709	2.39053	48.3534	2.39079	47.9147	2.39045	50.2334	2.39039	50.3069	2.38995	49.8722	2.38999	50.1316
				1.60136	6.31565	1.68253	6.74583	1.76246	7.5206	1.8385	9.63072	1.91949	11.6117	1.9976	15.5767	2.39492	37.0225	2.80079	49.2579	2.40693	7.43684									2.40732	50.2336	2.4063	50.3239	2.40592	49.9984	2.40619	48.6339	2.40604	48.7373	2.40508	48.3426	2.40518	50.5449	2.40531	50.6246	2.40538	50.2229	2.40561	50.4976
				1.61131	6.41981	1.69298	6.86882	1.77439	7.6847	1.85038	9.93513	1.93026	12.0279	2.00976	16.1599	2.40963	37.9111	2.81913	49.6638	2.42162	7.55737									2.4215	50.5919	2.42099	50.7085	2.42009	50.4201	2.42102	48.9803	2.42128	49.1047	2.42085	48.7499	2.42017	50.8461	2.42074	50.9317	2.42053	50.5596	2.41993	50.8486
				1.62254	6.52738	1.70258	6.99758	1.78366	7.85818	1.86231	10.2553	1.94265	12.4617	2.02139	16.7585	2.42533	38.7996	2.8366	50.0431	2.43537	7.67689									2.43705	50.9396	2.43602	51.0802	2.43346	50.8253	2.43535	49.3165	2.43641	49.4607	2.43359	49.1424	2.43503	51.1339	2.43578	51.2275	2.43467	50.8799	2.43358	51.1845
				1.63225	6.63776	1.7134	7.13315	1.79441	8.04499	1.87362	10.5923	1.95408	12.9121	2.03321	17.3751	2.43906	39.6881	2.85306	50.3996	2.45002	7.79799									2.45205	51.2687	2.45131	51.4404	2.44872	51.2175	2.45047	49.6401	2.45035	49.7995	2.4492	49.5184	2.45044	51.4164	2.45102	51.516	2.45054	51.1892	2.45003	51.5072
				1.64172	6.75517	1.72398	7.27607	1.80443	8.23824	1.88551	10.9476	1.96483	13.382	2.04619	18.009	2.45479	40.5733	2.87159	50.7308	2.46457	7.91783									2.46744	51.5915	2.46628	51.7893	2.46526	51.5882	2.4644	49.9482	2.46548	50.1242	2.46428	49.8777	2.46549	51.6881	2.46598	51.7939	2.46515	51.4907	2.46481	51.8212
				1.65229	6.87923	1.73531	7.42863	1.81635	8.44553	1.89505	11.3191	1.97579	13.8726	2.05849	18.6592	2.47103	41.4359	2.89105	51.041	2.47825	8.03323									2.48207	51.9068	2.48251	52.1222	2.48006	51.9496	2.47981	50.2482	2.48188	50.4365	2.47838	50.2213	2.48041	51.9504	2.48094	52.0642	2.48024	51.7756	2.48048	52.1173
				1.66176	7.00634	1.74523	7.58692	1.82712	8.6662	1.90777	11.7088	1.98806	14.3831	2.06992	19.3256	2.48643	42.2684	2.90869	51.3324	2.49426	8.15028									2.496	52.2115	2.49579	52.4438	2.49443	52.2993	2.49359	50.537	2.4947	50.7354	2.49431	50.551	2.49539	52.2056	2.49592	52.3234	2.49528	52.0482	2.49469	52.4002
				1.67148	7.14063	1.75649	7.7552	1.83862	8.89782	1.91791	12.1165	2.00164	14.9136	2.08433	20.0131	2.50214	43.0682	2.92646	51.6077	2.51067	8.26283									2.51143	52.506	2.51064	52.7553	2.50964	52.6328	2.50986	50.8147	2.50959	51.0232	2.50948	50.8697	2.51113	52.4521	2.5122	52.5762	2.51112	52.3129	2.50989	52.6747
				1.68077	7.28071	1.76654	7.93185	1.84927	9.143	1.92958	12.5408	2.01255	15.4583	2.09556	20.7152	2.51681	43.8399	2.9429	51.864	2.52589	8.37539									2.52628	52.791	2.52593	53.0583	2.52535	52.9571	2.52524	51.0803	2.52517	51.3001	2.52441	51.1751	2.5257	52.6901	2.52682	52.8187	2.52544	52.5663	2.52505	52.9379
				1.69189	7.42968	1.77554	8.11751	1.85952	9.40075	1.94039	12.9836	2.02499	16.0199	2.10749	21.4342	2.53293	44.5771	2.9612	52.1062	2.54117	8.48567									2.54135	53.0662	2.54226	53.3475	2.53958	53.2681	2.54011	51.3401	2.54112	51.5685	2.54037	51.4666	2.54083	52.9217	2.54184	53.0569	2.54104	52.8127	2.54049	53.194
				1.70134	7.58578	1.78703	8.31433	1.87047	9.67612	1.95368	13.447	2.03602	16.5977	2.12022	22.1687	2.54843	45.2824	2.97999	52.3332	2.55683	8.59417									2.55688	53.337	2.55689	53.6277	2.55441	53.5677	2.55619	51.5923	2.55671	51.8284	2.55531	51.749	2.55585	53.1511	2.55696	53.2936	2.55568	53.0538	2.5545	53.4427
				1.71148	7.74894	1.79613	8.52118	1.88193	9.96603	1.96353	13.9269	2.04841	17.1916	2.1328	22.9184	2.56314	45.9544	2.99672	52.5478	2.57177	8.70068									2.57028	53.5967	2.57096	53.9019	2.57032	53.8577	2.56997	51.8353	2.57112	52.0805	2.56961	52.0264	2.57038	53.3719	2.57093	53.5199	2.57041	53.2859	2.56942	53.6848
				1.72105	7.92205	1.80692	8.74017	1.89326	10.271	1.97461	14.4215	2.06094	17.8015	2.14584	23.6849	2.57758	46.5928	3.01479	52.7509	2.58603	8.80548									2.58473	53.8499	2.58486	54.1632	2.5849	54.1425	2.58512	52.0739	2.58655	52.3285	2.58381	52.2928	2.58496	53.5904	2.58593	53.7421	2.58474	53.515	2.58403	53.9175
				1.7315	8.10245	1.81836	8.97419	1.90433	10.5932	1.98723	14.9341	2.07134	18.4261	2.15817	24.4678	2.59217	47.1979	3.03286	52.9435	2.6008	8.90735									2.60078	54.0996	2.60062	54.4201	2.59968	54.4181	2.60141	52.3047	2.60093	52.5675	2.59945	52.5497	2.60004	53.8028	2.6002	53.9547	2.59977	53.7356	2.5998	54.143
				1.74117	8.29378	1.82903	9.22028	1.91474	10.9298	1.99793	15.4619	2.08428	19.0657	2.17153	25.2653	2.6078	47.7684	3.05133	53.1281	2.61523	9.0094									2.61534	54.34	2.61519	54.6737	2.61398	54.6866	2.61399	52.5297	2.61469	52.7981	2.61555	52.7976	2.61472	54.008	2.61556	54.1662	2.61446	53.9504	2.61388	54.3648
				1.7514	8.49392	1.83926	9.47828	1.925	11.2823	2.00995	16.005	2.09604	19.7177	2.18294	26.0782	2.62224	48.3075	3.06789	53.3018	2.631	9.10679									2.63019	54.5733	2.63017	54.9148	2.62936	54.9495	2.62856	52.7502	2.63024	53.0247	2.63077	53.0386	2.62968	54.2133	2.63004	54.3741	2.62947	54.1615	2.62908	54.5796
				1.76091	8.7055	1.8486	9.74904	1.93645	11.6509	2.02119	16.5664	2.10772	20.3813	2.1954	26.9016	2.63721	48.8151	3.08666	53.4699	2.64532	9.20333									2.6453	54.8021	2.6449	55.1561	2.64481	55.2042	2.64476	52.963	2.64471	53.2453	2.64463	53.2699	2.64491	54.4074	2.646	54.5736	2.64525	54.3645	2.64457	54.7903
				1.77254	8.92551	1.85888	10.036	1.94676	12.0353	2.03205	17.1453	2.12074	21.0553	2.20818	27.7367	2.65301	49.288	3.10346	53.6296	2.65959	9.30022									2.66034	55.0302	2.66042	55.39	2.65848	55.4524	2.65909	53.1712	2.66	53.4579	2.65944	53.4984	2.65993	54.6047	2.66001	54.773	2.65995	54.5662	2.65984	54.995
				1.78157	9.15913	1.86803	10.3363	1.9576	12.4356	2.04332	17.7379	2.13279	21.7346	2.21918	28.5775	2.66931	49.7325	3.12006	53.7827	2.67554	9.39375									2.6762	55.2443	2.67607	55.6198	2.67542	55.6918	2.67388	53.3764	2.67508	53.6654	2.67407	53.7201	2.67527	54.7955	2.67605	54.9668	2.67475	54.7634	2.67404	55.1957
				1.79126	9.40219	1.87891	10.6504	1.96844	12.8524	2.05339	18.3466	2.14341	22.4229	2.23235	29.4261	2.68616	50.1502	3.13713	53.9303	2.69131	9.47961									2.69001	55.4615	2.69024	55.8389	2.69007	55.9271	2.68904	53.5742	2.69075	53.8677	2.68991	53.9367	2.6904	54.9813	2.69047	55.1537	2.69017	54.9529	2.6895	55.3889
				1.80106	9.65721	1.89002	10.9808	1.97909	13.2828	2.06482	18.9694	2.15458	23.1192	2.2439	30.2795	2.7015	50.5414	3.15543	54.0734	2.7076	9.56818									2.70495	55.6724	2.7058	56.0579	2.70458	56.1547	2.70495	53.7704	2.70629	54.0648	2.70333	54.147	2.70472	55.1655	2.70564	55.3434	2.70495	55.1449	2.70393	55.5865
				1.81131	9.92805	1.89964	11.3244	1.99079	13.7289	2.07672	19.6057	2.16782	23.8189	2.25665	31.1358	2.71657	50.9066	3.17126	54.2122	2.72257	9.65297									2.7209	55.8802	2.72079	56.2695	2.72016	56.378	2.71931	53.9618	2.72032	54.2594	2.71848	54.3522	2.7207	55.3469	2.72097	55.525	2.71948	55.3274	2.71915	55.7714
				1.82083	10.2111	1.91009	11.683	2.0009	14.1928	2.08859	20.2569	2.17903	24.5248	2.26833	31.9911	2.73123	51.2474	3.18994	54.3467	2.73646	9.7391									2.73541	56.0775	2.73541	56.4781	2.73551	56.5938	2.73452	54.1493	2.73668	54.4493	2.73494	54.5516	2.73516	55.5226	2.73581	55.7052	2.7345	55.5098	2.73438	55.9569
				1.82957	10.5058	1.92039	12.0579	2.01129	14.6689	2.09935	20.921	2.19198	25.2306	2.28214	32.8487	2.74701	51.569	3.20811	54.4793	2.75249	9.82364									2.74944	56.2717	2.75033	56.6805	2.75142	56.806	2.74845	54.3349	2.74982	54.6346	2.75006	54.7497	2.74959	55.6982	2.75069	55.8832	2.74934	55.6889	2.74851	56.139
				1.8402	10.8139	1.93133	12.4485	2.02172	15.1601	2.1099	21.5964	2.20476	25.9347	2.2951	33.7077	2.76188	51.8701	3.22541	54.6075	2.76728	9.90385									2.76517	56.4672	2.76356	56.8791	2.76472	57.0128	2.76326	54.5161	2.76577	54.8135	2.76505	54.943	2.76442	55.8706	2.76511	56.0582	2.76423	55.8624	2.76407	56.3186
				1.85029	11.1323	1.94186	12.8519	2.03214	15.6681	2.1217	22.2851	2.21613	26.6349	2.30772	34.5622	2.77714	52.1526	3.24241	54.7325	2.78172	9.98016									2.7796	56.6574	2.78041	57.0736	2.77981	57.2204	2.77927	54.695	2.77988	54.9895	2.77946	55.1306	2.77938	56.0391	2.78006	56.2303	2.77945	56.0322	2.77921	56.4921
				1.85954	11.4648	1.951	13.272	2.04343	16.1923	2.13314	22.9824	2.22821	27.3322	2.32079	35.4106	2.79089	52.4185	3.2597	54.8552	2.79615	10.0573									2.79561	56.8412	2.79367	57.2651	2.79395	57.4171	2.79375	54.8695	2.7952	55.162	2.79385	55.3132	2.79416	56.2074	2.79454	56.4019	2.79374	56.2069	2.7936	56.6685
				1.86964	11.8092	1.96138	13.7087	2.05434	16.7321	2.14503	23.6903	2.23942	28.0301	2.33314	36.252	2.80628	52.6701	3.2771	54.9755	2.81043	10.1337									2.80948	57.0257	2.80907	57.4531	2.80949	57.6127	2.80695	55.0415	2.81088	55.3357	2.80971	55.4938	2.80958	56.3737	2.8103	56.5702	2.809	56.3768	2.80862	56.8403
				1.87988	12.1675	1.97137	14.1572	2.06461	17.2853	2.15629	24.4055	2.25096	28.7325	2.34619	37.0835	2.82206	52.9058	3.29507	55.0954	2.82557	10.2059									2.82426	57.2092	2.82362	57.6329	2.82377	57.8081	2.82286	55.2087	2.82507	55.5045	2.82388	55.6716	2.82462	56.5374	2.82497	56.736	2.82397	56.5451	2.82396	57.0095
				1.88989	12.5388	1.98239	14.6184	2.07523	17.8512	2.17003	25.1332	2.26284	29.4402	2.35908	37.904	2.83647	53.1308	3.31272	55.213	2.84082	10.2755									2.83977	57.3895	2.83922	57.8185	2.83809	57.9937	2.83845	55.3752	2.83916	55.6696	2.8394	55.8455	2.83989	56.7	2.83988	56.9009	2.83939	56.7114	2.83882	57.179
				1.90011	12.9216	1.99485	15.094	2.08579	18.4321	2.18165	25.867	2.27396	30.1534	2.37169	38.7114	2.8524	53.3427	3.32983	55.3293	2.85534	10.3458									2.85389	57.5632	2.85388	57.9956	2.85247	58.1749	2.85343	55.5387	2.85492	55.8341	2.85522	56.0171	2.85492	56.8606	2.85522	57.0628	2.85449	56.8761	2.85365	57.3438
				1.91001	13.3178	2.0039	15.5811	2.09669	19.0296	2.19183	26.6046	2.28567	30.8739	2.38352	39.5069	2.86743	53.5435	3.34722	55.4457	2.87147	10.411									2.86969	57.738	2.8703	58.1678	2.86907	58.3584	2.86832	55.6989	2.87016	55.9956	2.87009	56.1848	2.87011	57.0176	2.87089	57.2217	2.86922	57.0361	2.86895	57.5066
				1.91885	13.7234	2.01455	16.0801	2.10707	19.641	2.20338	27.3457	2.29899	31.5998	2.39617	40.2829	2.88297	53.7343	3.3644	55.5596	2.88603	10.4784									2.88448	57.9103	2.88501	58.3413	2.88408	58.5387	2.88392	55.8587	2.88534	56.1529	2.88329	56.3498	2.88508	57.1753	2.88691	57.3819	2.88526	57.1983	2.88335	57.6698
				1.92936	14.1386	2.02536	16.5884	2.11674	20.2637	2.21483	28.0911	2.31177	32.3357	2.40814	41.0418	2.89873	53.9212	3.38244	55.6744	2.9023	10.5468									2.90033	58.0829	2.90063	58.5115	2.89936	58.7077	2.89961	56.0165	2.90127	56.3103	2.90052	56.5106	2.9006	57.3308	2.902	57.5378	2.90046	57.3579	2.89909	57.8298
				1.93935	14.5653	2.03497	17.1057	2.12893	20.8989	2.22667	28.8395	2.32477	33.08	2.42131	41.7837	2.91474	54.0967	3.39985	55.7885	2.91629	10.6136									2.91668	58.2548	2.91611	58.6809	2.91563	58.8925	2.91511	56.1771	2.91588	56.4689	2.91604	56.6712	2.91607	57.4869	2.91675	57.6948	2.91587	57.515	2.9153	57.9893
				1.94825	14.9974	2.0456	17.6294	2.14005	21.5461	2.2381	29.5895	2.33484	33.8287	2.43275	42.5043	2.92987	54.265	3.41592	55.9016	2.93171	10.6768									2.93056	58.4186	2.93144	58.8475	2.92937	59.0622	2.93057	56.3324	2.93085	56.622	2.92983	56.8305	2.9304	57.6392	2.93146	57.8507	2.93002	57.674	2.92955	58.148
				1.95935	15.4377	2.05608	18.162	2.15109	22.2034	2.24975	30.3443	2.34677	34.5793	2.44675	43.2037	2.94504	54.4251	3.43377	56.0157	2.94751	10.7365									2.94575	58.5883	2.94538	59.0136	2.94519	59.2324	2.94484	56.4863	2.94554	56.7741	2.94601	56.9878	2.94546	57.791	2.94674	58.0013	2.94474	57.8276	2.94438	58.3033
				1.96872	15.8828	2.065	18.6981	2.16162	22.8734	2.26	31.0973	2.36051	35.3312	2.45895	43.8782	2.95947	54.5785	3.45199	56.13	2.96252	10.7989									2.96127	58.7521	2.96101	59.1809	2.96005	59.4039	2.96021	56.642	2.96042	56.9259	2.95965	57.1439	2.96123	57.9466	2.96166	58.1568	2.96089	57.9826	2.9603	58.4562
				1.97836	16.333	2.07471	19.2395	2.17368	23.5585	2.27285	31.8514	2.37171	36.0839	2.47154	44.5291	2.97216	54.7242	3.46931	56.2451	2.97707	10.8577									2.97507	58.9165	2.97512	59.3411	2.97442	59.5722	2.97487	56.794	2.97441	57.074	2.97459	57.2997	2.97598	58.0958	2.97684	58.3074	2.97572	58.1377	2.97473	58.6115
				1.98903	16.785	2.0858	19.7869	2.18392	24.2573	2.28343	32.6049	2.38471	36.8361	2.48421	45.1532	2.98848	54.8654	3.48541	56.3604	2.99154	10.9151									2.98952	59.0795	2.99105	59.507	2.9902	59.7353	2.98974	56.9455	2.9903	57.2215	2.99026	57.452	2.99023	58.2446	2.99169	58.4588	2.9906	58.2901	2.99029	58.7652
				1.98932	17.2057	2.08836	20.2991	2.18684	24.9244	2.28629	33.3122	2.38599	37.5381	2.48642	45.7111	2.9917	54.9618	3.48869	56.4295	2.99179	10.9595									2.991	59.2282	2.99208	59.6539	2.99042	59.88	2.99116	57.0841	2.99114	57.357	2.99218	57.5901	2.9914	58.3789	2.99182	58.5926	2.99193	58.4278	2.99148	58.9027
				1.98051	17.5307	2.07855	20.6923	2.17759	25.4714	2.276	33.8779	2.37652	38.0987	2.4754	46.1229	2.97686	54.989	3.47183	56.4365	2.97631	10.9798									2.97508	59.3239	2.9771	59.7463	2.97581	59.9748	2.97729	57.1787	2.97632	57.4457	2.97696	57.6838	2.97604	58.4625	2.9765	58.6762	2.97639	58.5213	2.97566	58.9963
				1.9715	17.7829	2.06861	21.0033	2.16645	25.9118	2.26615	34.3295	2.3656	38.5421	2.46435	46.4281	2.96165	54.9988	3.45394	56.4348	2.9627	10.9818									2.96105	59.3864	2.96157	59.8053	2.96105	60.0348	2.96231	57.239	2.96085	57.5012	2.96056	57.7423	2.96149	58.513	2.96231	58.7279	2.96174	58.5798	2.96107	59.0549
				1.9611	17.9792	2.05802	21.2423	2.15729	26.2727	2.2548	34.6888	2.35309	38.8937	2.45146	46.6541	2.94707	54.9979	3.43629	56.4239	2.94751	10.9742									2.94738	59.4225	2.94692	59.8443	2.94531	60.0732	2.94661	57.2756	2.94557	57.5361	2.94744	57.7776	2.94597	58.543	2.94723	58.7569	2.94683	58.6128	2.94574	59.0874
				1.95201	18.1325	2.04969	21.4276	2.14642	26.5688	2.24419	34.9736	2.34214	39.1748	2.43926	46.8232	2.9309	54.9881	3.41793	56.4086	2.93324	10.96									2.93186	59.4403	2.93322	59.8621	2.9308	60.0927	2.93059	57.2913	2.93184	57.5519	2.93176	57.7961	2.93176	58.5573	2.93265	58.774	2.93176	58.6326	2.93076	59.1085
				1.9425	18.2507	2.03932	21.5739	2.13645	26.8058	2.23404	35.199	2.33054	39.3964	2.42878	46.9522	2.91716	54.9762	3.40073	56.3912	2.91791	10.9424									2.91655	59.4481	2.91794	59.8703	2.91513	60.1032	2.91633	57.2999	2.91719	57.5549	2.91545	57.803	2.91603	58.5574	2.91665	58.7765	2.91653	58.6368	2.91593	59.1145
				1.93241	18.3414	2.02886	21.6888	2.12486	26.9989	2.222	35.3763	2.31983	39.5715	2.41486	47.0476	2.90073	54.9562	3.38357	56.3686	2.90295	10.9203									2.90105	59.4461	2.90061	59.864	2.90094	60.0961	2.90145	57.2981	2.90169	57.5518	2.90037	57.7989	2.90111	58.5543	2.9014	58.7705	2.90098	58.6338	2.90071	59.1095
				1.92301	18.4104	2.01934	21.7774	2.1129	27.1524	2.21008	35.5144	2.30685	39.708	2.40351	47.1179	2.88496	54.9327	3.36601	56.3438	2.88593	10.8977									2.88508	59.4333	2.88503	59.8546	2.88572	60.0853	2.88478	57.2844	2.88561	57.5367	2.88616	57.7882	2.88501	58.5383	2.88585	58.7566	2.88523	58.6182	2.88488	59.0972
				1.91295	18.4619	2.0093	21.8435	2.10298	27.2753	2.19984	35.6215	2.29515	39.8145	2.3919	47.1686	2.86992	54.9086	3.34885	56.3165	2.87121	10.8719									2.87015	59.4188	2.86944	59.8362	2.86924	60.0674	2.86989	57.2701	2.86985	57.5188	2.87105	57.7716	2.87002	58.5208	2.87152	58.7402	2.87002	58.6021	2.86972	59.0809
				1.90233	18.499	1.9996	21.8909	2.09213	27.3727	2.18892	35.704	2.28325	39.8962	2.38008	47.2059	2.85463	54.8825	3.33076	56.2867	2.85583	10.8463									2.8543	59.3961	2.85348	59.8165	2.85464	60.0465	2.85395	57.2499	2.85466	57.499	2.85498	57.7522	2.85493	58.4988	2.85598	58.7179	2.85454	58.5813	2.85424	59.0603
				1.89271	18.5244	1.98933	21.9257	2.08209	27.4482	2.17742	35.7657	2.27106	39.9583	2.36717	47.2297	2.83934	54.8565	3.31264	56.2564	2.84107	10.8196									2.8395	59.3734	2.83963	59.7942	2.8393	60.0239	2.8392	57.2273	2.83872	57.4752	2.84147	57.7303	2.83961	58.4722	2.84091	58.6927	2.83973	58.557	2.83901	59.0364
				1.8835	18.541	1.97918	21.9491	2.06986	27.5042	2.1647	35.8092	2.25853	40.0028	2.35451	47.2435	2.82416	54.8278	3.29534	56.2244	2.82569	10.7955									2.82498	59.343	2.82506	59.7671	2.82493	60.0041	2.82387	57.202	2.82532	57.4489	2.8258	57.7036	2.82429	58.4474	2.82653	58.667	2.82488	58.5324	2.82358	59.0093
				1.87397	18.5484	1.96802	21.9638	2.0611	27.5476	2.1534	35.8398	2.24658	40.0353	2.34111	47.2497	2.80946	54.7972	3.27811	56.1917	2.81149	10.7673									2.81011	59.3165	2.80974	59.7375	2.80954	59.9713	2.81016	57.1721	2.80927	57.4188	2.81093	57.6746	2.81015	58.4192	2.8111	58.6402	2.80959	58.5047	2.80926	58.9816
				1.86435	18.5508	1.95677	21.971	2.04988	27.579	2.14187	35.8601	2.23628	40.0568	2.32783	47.2485	2.7936	54.7654	3.26125	56.1567	2.79587	10.7419									2.79543	59.2867	2.79472	59.7063	2.79439	59.9393	2.79504	57.142	2.79487	57.3893	2.79527	57.6433	2.795	58.3866	2.79611	58.6081	2.79488	58.473	2.7952	58.9518
				1.85368	18.5487	1.94733	21.9708	2.04037	27.5997	2.13031	35.8716	2.22413	40.0688	2.31702	47.2432	2.77973	54.7334	3.24399	56.1208	2.78033	10.7134									2.78131	59.2551	2.78043	59.6677	2.77921	59.9072	2.78035	57.1107	2.77998	57.3556	2.78195	57.613	2.78161	58.3533	2.78184	58.5764	2.78093	58.4402	2.78068	58.9199
				1.84304	18.5393	1.93666	21.9683	2.02854	27.6112	2.11883	35.8772	2.2114	40.072	2.30392	47.2344	2.76536	54.7023	3.22713	56.0845	2.76585	10.6847									2.76588	59.222	2.76447	59.6353	2.76369	59.8715	2.76508	57.0773	2.76593	57.323	2.76505	57.5781	2.76539	58.3183	2.76574	58.5416	2.76536	58.4055	2.76494	58.8852
				1.83437	18.5289	1.92625	21.9584	2.0165	27.6172	2.1074	35.8768	2.20018	40.071	2.29206	47.2197	2.75008	54.6699	3.21018	56.0484	2.75058	10.6579									2.75099	59.1857	2.75082	59.5992	2.74954	59.8376	2.74973	57.0451	2.75082	57.2888	2.7511	57.5423	2.75022	58.2817	2.75102	58.5046	2.75005	58.3674	2.74989	58.8468
				1.82423	18.5139	1.91519	21.9446	2.00719	27.6152	2.09758	35.87	2.18838	40.0656	2.27988	47.2038	2.73546	54.6355	3.19263	56.0101	2.73634	10.628									2.73739	59.1487	2.73621	59.5622	2.73524	59.7983	2.73627	57.0076	2.73591	57.25	2.73615	57.5067	2.73542	58.2441	2.73602	58.4683	2.73527	58.3303	2.73532	58.81
				1.8131	18.4967	1.90464	21.9298	1.99569	27.6091	2.08354	35.8596	2.17651	40.0528	2.26672	47.1837	2.72082	54.6023	3.17398	55.9723	2.72067	10.5983									2.7225	59.1089	2.72016	59.5276	2.71937	59.7621	2.72159	56.9713	2.72085	57.2127	2.71997	57.4705	2.72031	58.2048	2.72176	58.4303	2.71997	58.293	2.71976	58.7731
				1.80429	18.4771	1.89422	21.9106	1.98351	27.5985	2.07303	35.8476	2.16338	40.0374	2.25488	47.1611	2.70523	54.5673	3.15764	55.9328	2.70578	10.5699									2.70517	59.0688	2.7054	59.4843	2.70412	59.7233	2.70584	56.9327	2.70567	57.1758	2.70593	57.4332	2.70578	58.1665	2.70654	58.3895	2.70535	58.2513	2.70536	58.7311
				1.79395	18.455	1.88341	21.891	1.97311	27.5851	2.06226	35.8306	2.15197	40.0196	2.24165	47.1382	2.6913	54.5314	3.14008	55.8925	2.68983	10.5402									2.6911	59.0261	2.69102	59.443	2.6898	59.6817	2.69067	56.8931	2.68956	57.1354	2.69167	57.3924	2.69123	58.1258	2.6917	58.3484	2.69088	58.2109	2.69118	58.6916
				1.78324	18.4332	1.87411	21.8688	1.96328	27.5695	2.05171	35.8117	2.13924	39.999	2.22957	47.1146	2.67488	54.4961	3.12287	55.8523	2.67511	10.5107									2.67495	58.9855	2.67537	59.4026	2.67467	59.6417	2.67561	56.8528	2.67538	57.0951	2.67519	57.3542	2.67578	58.0841	2.67646	58.3063	2.67525	58.1694	2.67596	58.6498
				1.77488	18.4098	1.8637	21.8448	1.95206	27.5507	2.03996	35.7917	2.12666	39.9769	2.21754	47.088	2.65983	54.4593	3.10562	55.8129	2.66066	10.4827									2.65991	58.9429	2.66034	59.3592	2.65966	59.5959	2.6611	56.8156	2.66005	57.0559	2.65898	57.3136	2.66061	58.0422	2.66088	58.2644	2.66021	58.1266	2.66076	58.6058
				1.76356	18.3866	1.85227	21.8202	1.94097	27.5288	2.02844	35.7694	2.11503	39.9533	2.20496	47.0611	2.64496	54.4225	3.08713	55.7708	2.64589	10.4516									2.64572	58.9021	2.64649	59.3134	2.64412	59.5536	2.64614	56.7708	2.6455	57.0124	2.64537	57.2712	2.6462	58.0003	2.64668	58.2218	2.64514	58.0837	2.64536	58.5629
				1.75459	18.3602	1.84136	21.794	1.92951	27.5052	2.01737	35.745	2.10296	39.9271	2.1932	47.0336	2.62965	54.3844	3.07051	55.7297	2.63098	10.4217									2.62968	58.856	2.63169	59.2706	2.62882	59.5063	2.63017	56.7291	2.62974	56.9713	2.63008	57.2303	2.6303	57.9557	2.63081	58.1778	2.62949	58.039	2.62984	58.5189
				1.74343	18.3332	1.8312	21.7669	1.91902	27.4814	2.0058	35.7189	2.09072	39.9005	2.18014	47.0039	2.61443	54.3463	3.05184	55.6867	2.61662	10.3929									2.61458	58.811	2.61573	59.2231	2.6132	59.4608	2.616	56.6845	2.61546	56.9271	2.61648	57.1901	2.61522	57.913	2.61575	58.1328	2.61485	57.9916	2.61519	58.4715
				1.73375	18.307	1.82115	21.7394	1.90761	27.4551	1.99359	35.6922	2.07812	39.8732	2.16682	46.9721	2.60085	54.3092	3.03571	55.6451	2.60152	10.3614									2.60034	58.7653	2.6013	59.1779	2.6001	59.4163	2.60006	56.6418	2.60056	56.8827	2.60088	57.1444	2.60264	57.8694	2.6025	58.0915	2.60158	57.9489	2.60176	58.4285
				1.72385	18.2792	1.81006	21.7103	1.89591	27.4271	1.98196	35.6644	2.06673	39.8453	2.1541	46.9418	2.58523	54.2707	3.01863	55.6018	2.58564	10.3312									2.5849	58.7212	2.58517	59.1305	2.58447	59.3711	2.58529	56.5986	2.58502	56.8385	2.58622	57.1017	2.58614	57.8234	2.58639	58.0448	2.5861	57.9017	2.58614	58.3804
				1.71439	18.2515	1.80129	21.6818	1.88474	27.4011	1.97038	35.6364	2.05465	39.8151	2.14247	46.9109	2.57145	54.2332	3.00037	55.5593	2.57123	10.3025									2.5709	58.6728	2.57141	59.0858	2.5712	59.3302	2.57082	56.5549	2.57065	56.7959	2.57202	57.0586	2.57185	57.7762	2.57151	57.9995	2.57128	57.8552	2.57143	58.3381
				1.70371	18.2227	1.7913	21.6515	1.87372	27.3715	1.95969	35.6069	2.04418	39.7863	2.1287	46.8803	2.55601	54.1943	2.98263	55.5151	2.55671	10.2743									2.55655	58.6285	2.55643	59.0377	2.55638	59.282	2.55557	56.5102	2.55551	56.749	2.55704	57.014	2.55729	57.7306	2.55704	57.9537	2.55611	57.809	2.55643	58.2893
				1.6933	18.193	1.77946	21.6213	1.86358	27.3433	1.94649	35.5758	2.03175	39.7561	2.1154	46.8471	2.54152	54.1557	2.96688	55.4707	2.54208	10.2443									2.54133	58.5754	2.54176	58.9889	2.541	59.2347	2.54105	56.4644	2.5411	56.7058	2.54103	56.9681	2.54157	57.6836	2.54222	57.9076	2.54151	57.763	2.54122	58.2429
				1.68449	18.1635	1.76923	21.5921	1.85198	27.3121	1.93511	35.5461	2.021	39.725	2.1045	46.8168	2.52593	54.1154	2.94889	55.4266	2.52747	10.2153									2.52597	58.5283	2.52606	58.9403	2.52424	59.1891	2.52667	56.4186	2.52567	56.6593	2.52626	56.9248	2.52639	57.6382	2.52677	57.8612	2.52647	57.7149	2.52627	58.1942
				1.6747	18.1352	1.75917	21.5615	1.8425	27.2843	1.92416	35.5159	2.00837	39.6924	2.09134	46.7832	2.51043	54.0763	2.93069	55.3817	2.51138	10.1852									2.51199	58.48	2.51122	58.893	2.51023	59.1403	2.50971	56.3732	2.51061	56.6138	2.51165	56.8774	2.51144	57.5901	2.51176	57.8116	2.51162	57.6645	2.51137	58.144
				1.66366	18.1036	1.74833	21.5299	1.83178	27.2523	1.91238	35.4832	1.99642	39.6604	2.07944	46.75	2.49591	54.0374	2.91237	55.3365	2.4951	10.1555									2.49621	58.4305	2.49483	58.8431	2.49457	59.0895	2.49321	56.3279	2.49544	56.5665	2.49624	56.8289	2.49648	57.5381	2.49629	57.7627	2.49661	57.6132	2.49626	58.094
				1.65294	18.0731	1.73753	21.4973	1.81997	27.2205	1.90141	35.4512	1.98379	39.6279	2.06784	46.7156	2.47963	53.9995	2.89522	55.2878	2.48135	10.124									2.48137	58.3838	2.48139	58.7958	2.47976	59.0393	2.47982	56.2806	2.48102	56.5195	2.48147	56.7841	2.48106	57.4932	2.48112	57.7165	2.48096	57.5683	2.48104	58.0482
				1.64363	18.0424	1.72803	21.4662	1.8083	27.1885	1.89047	35.4196	1.97183	39.5951	2.05502	46.6824	2.46434	53.96	2.87669	55.2427	2.46559	10.0963									2.46672	58.3305	2.46641	58.7456	2.46504	58.9939	2.46563	56.2345	2.4658	56.473	2.4667	56.7384	2.46625	57.4448	2.46639	57.6666	2.46557	57.5195	2.46554	57.9976
				1.63365	18.0101	1.71608	21.4346	1.79669	27.1557	1.87917	35.3861	1.96005	39.5611	2.04195	46.6461	2.44997	53.9202	2.85895	55.1968	2.45031	10.0647									2.45067	58.2815	2.45122	58.6986	2.44989	58.9434	2.4505	56.1864	2.45012	56.4241	2.45183	56.691	2.45073	57.3944	2.45107	57.619	2.45093	57.4689	2.45037	57.9491
				1.62468	17.981	1.70647	21.4028	1.78639	27.1246	1.86705	35.353	1.94846	39.5274	2.03057	46.6141	2.43546	53.8802	2.84056	55.1504	2.43544	10.0344									2.43665	58.2361	2.43573	58.6437	2.43483	58.8926	2.43587	56.1399	2.4348	56.3781	2.4356	56.6421	2.43648	57.347	2.43667	57.5705	2.43628	57.4201	2.43568	57.8983
				1.61401	17.9484	1.69513	21.3699	1.7759	27.0905	1.85455	35.3198	1.93517	39.4937	2.01745	46.5793	2.42168	53.8402	2.82389	55.1034	2.42155	10.0069									2.42235	58.1829	2.42174	58.594	2.42079	58.8422	2.42095	56.093	2.42023	56.3317	2.42227	56.5947	2.42111	57.296	2.42161	57.5192	2.42098	57.3671	2.42108	57.8467
				1.60541	17.9175	1.68535	21.3375	1.7645	27.0583	1.84384	35.2858	1.92411	39.4594	2.00641	46.5453	2.4057	53.7992	2.8072	55.0573	2.40538	9.97643									2.40745	58.1317	2.40634	58.5457	2.40562	58.796	2.40553	56.0451	2.40595	56.2824	2.40808	56.5478	2.40641	57.2454	2.40676	57.4691	2.40618	57.3177	2.40614	57.7954
				1.59545	17.8849	1.67498	21.305	1.75301	27.0254	1.83295	35.2537	1.912	39.4238	1.9933	46.5085	2.39227	53.7587	2.78841	55.0102	2.39135	9.94563									2.39212	58.0795	2.3901	58.4945	2.39108	58.7449	2.39136	55.9965	2.39217	56.2359	2.3926	56.4983	2.39162	57.1962	2.3919	57.421	2.39128	57.267	2.39147	57.7464
				1.58486	17.8549	1.66423	21.2708	1.74337	26.9924	1.82158	35.2198	1.89972	39.3875	1.98018	46.4744	2.37714	53.7176	2.76983	54.9623	2.37665	9.91753									2.37654	58.0272	2.37551	58.4455	2.37559	58.6955	2.37652	55.9482	2.37711	56.1864	2.37781	56.4486	2.37639	57.1468	2.37688	57.3705	2.37538	57.2147	2.37583	57.6946
				1.57552	17.822	1.65435	21.2392	1.73347	26.9586	1.8094	35.1864	1.88749	39.3529	1.96793	46.4399	2.36134	53.6769	2.75468	54.9161	2.36068	9.88455									2.36275	57.9755	2.36174	58.3879	2.35938	58.6439	2.3613	55.9005	2.36127	56.138	2.3629	56.3998	2.3623	57.0951	2.36255	57.3186	2.36227	57.1629	2.36195	57.6423
				1.56327	17.7897	1.64403	21.2071	1.7215	26.9244	1.79824	35.1516	1.87473	39.3188	1.95437	46.4041	2.34765	53.6354	2.73842	54.8699	2.34657	9.85488									2.34657	57.9214	2.34665	58.3399	2.34412	58.591	2.34648	55.8511	2.34718	56.0877	2.34808	56.3506	2.34661	57.0428	2.34678	57.268	2.3464	57.1089	2.34671	57.59
				1.55396	17.7577	1.63274	21.1739	1.70978	26.8902	1.78657	35.1172	1.86323	39.2835	1.94301	46.3685	2.33162	53.595	2.7201	54.8217	2.3314	9.82691									2.33181	57.8703	2.33218	58.2861	2.33066	58.5374	2.33114	55.8016	2.33217	56.0383	2.33345	56.3017	2.33312	56.9906	2.33257	57.2156	2.33206	57.0558	2.3325	57.5388
				1.54435	17.7254	1.62361	21.141	1.69875	26.8557	1.7763	35.083	1.85143	39.2478	1.92957	46.3326	2.31673	53.5532	2.7025	54.7742	2.31496	9.79826									2.31542	57.8232	2.31594	58.2342	2.31566	58.4888	2.31582	55.7516	2.31667	55.9891	2.31832	56.2517	2.31677	56.9385	2.31644	57.1631	2.31546	57.0033	2.31667	57.4868
				1.53371	17.6933	1.61247	21.107	1.68925	26.822	1.76402	35.049	1.84031	39.2127	1.9169	46.2973	2.3029	53.5118	2.68444	54.726	2.3004	9.76231									2.30175	57.7694	2.30009	58.1861	2.30028	58.4378	2.30046	55.7026	2.30111	55.9392	2.30211	56.2014	2.30138	56.8882	2.30143	57.1138	2.30089	56.9517	2.30129	57.4341
				1.52306	17.6599	1.60369	21.0727	1.67809	26.7877	1.7525	35.0157	1.82857	39.1767	1.90423	46.261	2.28607	53.4699	2.6668	54.6784	2.28542	9.73078									2.28681	57.7164	2.28537	58.1339	2.28592	58.3811	2.28541	55.6504	2.28637	55.8889	2.28484	56.1506	2.28721	56.8346	2.28717	57.0593	2.28602	56.8968	2.28677	57.3792
				1.5136	17.6293	1.59243	21.0388	1.66662	26.7522	1.74169	34.9801	1.81624	39.1415	1.89318	46.2248	2.2719	53.4266	2.64944	54.6299	2.26961	9.70155									2.27137	57.6635	2.26998	58.0752	2.27114	58.3291	2.27026	55.602	2.27105	55.8385	2.27131	56.1002	2.27151	56.7806	2.27201	57.0066	2.27123	56.8448	2.27119	57.3289
				1.50391	17.5943	1.58183	21.0055	1.65506	26.7185	1.72777	34.9443	1.80427	39.105	1.87974	46.1891	2.2564	53.385	2.63156	54.5824	2.25564	9.67185									2.25652	57.6089	2.2554	58.0234	2.25656	58.271	2.25538	55.5511	2.25605	55.7862	2.25446	56.0482	2.25664	56.7289	2.2565	56.9526	2.25555	56.7923	2.25637	57.2753
				1.49458	17.5627	1.57234	20.9718	1.64454	26.684	1.71771	34.9089	1.79303	39.0688	1.86726	46.1525	2.24257	53.3438	2.6134	54.5327	2.24055	9.64508									2.24055	57.5564	2.24052	57.9711	2.24157	58.2214	2.24107	55.5003	2.2413	55.7354	2.24185	55.9986	2.24206	56.6752	2.24248	56.8997	2.24113	56.7361	2.24128	57.22
				1.48391	17.5304	1.56078	20.938	1.6335	26.6493	1.70675	34.8733	1.78059	39.0333	1.85414	46.116	2.22716	53.2995	2.59594	54.4836	2.22644	9.61537									2.22646	57.5011	2.2266	57.9224	2.22572	58.1652	2.2267	55.4482	2.22769	55.6847	2.22648	55.9479	2.22711	56.6215	2.22739	56.8465	2.22725	56.6806	2.22669	57.165
				1.47569	17.4967	1.55082	20.9039	1.62169	26.6142	1.69515	34.8387	1.76719	38.9977	1.8431	46.0791	2.21142	53.2577	2.58017	54.4347	2.21124	9.58252									2.21097	57.4469	2.21073	57.8637	2.21112	58.112	2.2117	55.3961	2.21133	55.6313	2.21028	55.8963	2.21241	56.5696	2.21267	56.7948	2.2128	56.6289	2.21226	57.1121
				1.46498	17.464	1.54027	20.8697	1.6115	26.5798	1.68445	34.8024	1.75583	38.9625	1.82935	46.0431	2.19615	53.2162	2.564	54.3857	2.1959	9.55152									2.19647	57.3927	2.19674	57.8092	2.19714	58.0575	2.19765	55.3477	2.19664	55.5824	2.19628	55.8476	2.19786	56.5152	2.19819	56.7398	2.1968	56.5738	2.19689	57.0577
				1.45408	17.4298	1.52895	20.835	1.60134	26.544	1.6728	34.7664	1.74248	38.9248	1.81706	46.0058	2.18291	53.1728	2.54644	54.3356	2.18176	9.52205									2.18226	57.3372	2.18076	57.7522	2.18226	58.0012	2.18287	55.2948	2.18155	55.5314	2.18191	55.7916	2.18271	56.4621	2.18282	56.6861	2.18219	56.5211	2.18194	57.002
				1.44358	17.395	1.51741	20.8006	1.58998	26.5084	1.66022	34.7312	1.73196	38.8879	1.80467	45.9684	2.1665	53.1272	2.52824	54.2861	2.16514	9.49359									2.16611	57.2794	2.1641	57.6974	2.16542	57.9433	2.16599	55.2432	2.16609	55.4762	2.16567	55.7394	2.16646	56.4064	2.16709	56.6319	2.16593	56.4626	2.16575	56.9463
				1.43263	17.3612	1.50843	20.7666	1.57888	26.4741	1.64898	34.6957	1.71919	38.8501	1.79093	45.9309	2.15199	53.0849	2.51027	54.2371	2.15015	9.46005									2.15051	57.2251	2.15008	57.6425	2.14982	57.8914	2.14986	55.1884	2.15158	55.4254	2.15046	55.6862	2.15136	56.3519	2.15158	56.5755	2.15115	56.4072	2.15103	56.8885
				1.4229	17.3283	1.49655	20.7318	1.56838	26.4394	1.63617	34.6598	1.70735	38.8146	1.77945	45.8936	2.1368	53.0414	2.49202	54.1866	2.13518	9.42869									2.13626	57.1698	2.13487	57.5834	2.13514	57.8327	2.13477	55.1362	2.1361	55.3718	2.13575	55.6332	2.13612	56.2969	2.13655	56.5202	2.13638	56.3528	2.13612	56.8341
				1.41392	17.295	1.48645	20.6972	1.55723	26.4032	1.62631	34.6244	1.69593	38.7774	1.7678	45.8579	2.12145	52.9979	2.47498	54.1374	2.12053	9.39752									2.11938	57.1139	2.12004	57.5347	2.12014	57.7796	2.11957	55.0847	2.12053	55.3199	2.12087	55.5809	2.12128	56.2423	2.12083	56.4657	2.12097	56.2958	2.12101	56.7774
				1.40377	17.2622	1.4755	20.6622	1.54545	26.3661	1.61392	34.5881	1.68332	38.7401	1.75626	45.8195	2.10549	52.9565	2.457	54.0877	2.10566	9.36845									2.10346	57.0549	2.10506	57.4725	2.10468	57.7235	2.10454	55.0343	2.10514	55.2672	2.10416	55.5287	2.10644	56.1872	2.10537	56.41	2.1054	56.2395	2.10646	56.7214
				1.39324	17.2281	1.46534	20.6274	1.53339	26.3294	1.60341	34.5529	1.67242	38.7026	1.74242	45.7821	2.09084	52.9122	2.43979	54.0369	2.09033	9.33846									2.08906	56.9981	2.09082	57.4207	2.0898	57.669	2.0888	54.9807	2.08958	55.2152	2.09068	55.4777	2.09049	56.1313	2.08932	56.3562	2.09008	56.1852	2.09118	56.6678
				1.38251	17.1955	1.45453	20.5914	1.52124	26.2948	1.59259	34.5162	1.66021	38.6664	1.72952	45.7441	2.07642	52.8693	2.42162	53.9864	2.07482	9.3085									2.07429	56.948	2.07508	57.3614	2.07493	57.6151	2.07426	54.9292	2.07477	55.1623	2.07551	55.426	2.07544	56.0762	2.07585	56.3014	2.07521	56.128	2.07509	56.612
				1.37224	17.161	1.44354	20.5563	1.51092	26.2588	1.58029	34.4807	1.64793	38.6272	1.71671	45.7069	2.06072	52.8255	2.40537	53.9366	2.0591	9.2758									2.06002	56.892	2.06017	57.3053	2.06049	57.5574	2.05959	54.8763	2.05922	55.1106	2.0607	55.3738	2.06074	56.0216	2.06053	56.2447	2.06092	56.0718	2.06111	56.556
				1.36306	17.1288	1.43395	20.5205	1.50113	26.2229	1.56812	34.444	1.63631	38.5894	1.70395	45.6691	2.04665	52.7814	2.38814	53.8862	2.04393	9.24515									2.04569	56.8354	2.04508	57.247	2.04497	57.5022	2.04638	54.8203	2.04677	55.0565	2.04472	55.3185	2.04585	55.9641	2.04636	56.1887	2.04555	56.0142	2.04543	56.4984
				1.35214	17.0946	1.42383	20.4855	1.49102	26.1867	1.55759	34.4083	1.62479	38.5525	1.69297	45.6312	2.03186	52.7388	2.37093	53.836	2.02996	9.21496									2.03133	56.7791	2.03028	57.1918	2.03097	57.4486	2.03136	54.7666	2.031	55.0036	2.0304	55.2654	2.03157	55.9089	2.03163	56.1343	2.03103	55.9582	2.0308	56.4411
				1.34341	17.0612	1.41186	20.4508	1.47958	26.1504	1.54588	34.3706	1.61285	38.5147	1.68029	45.5929	2.01728	52.695	2.35291	53.7847	2.01509	9.18406									2.01619	56.72	2.01632	57.1344	2.016	57.3912	2.01553	54.7153	2.01554	54.9522	2.01603	55.2114	2.0164	55.8547	2.01701	56.0802	2.01591	55.9024	2.0161	56.3841
				1.33208	17.0277	1.40035	20.4151	1.46892	26.1142	1.53469	34.3339	1.60152	38.4777	1.66781	45.5554	2.00212	52.6515	2.33555	53.7351	2.00083	9.15557									2.0008	56.6651	2.00113	57.0795	2.00095	57.3361	2.00135	54.6614	2.00047	54.899	2.0017	55.1602	2.00088	55.7966	2.00147	56.0228	2.00073	55.8446	2.00098	56.3297
				1.32295	16.994	1.39097	20.3796	1.45802	26.0765	1.52229	34.2967	1.59005	38.439	1.65548	45.5185	1.98716	52.6065	2.31823	53.6844	1.98625	9.12256									1.986	56.6061	1.98644	57.0219	1.98542	57.2805	1.98474	54.6076	1.98591	54.8461	1.98626	55.1041	1.98569	55.7426	1.98616	55.9685	1.9856	55.787	1.98612	56.2725
				1.31396	16.9611	1.37939	20.3447	1.44596	26.0374	1.51107	34.2603	1.57742	38.4036	1.64256	45.4793	1.97194	52.5617	2.30061	53.6318	1.97189	9.09263									1.9715	56.5515	1.97067	56.9687	1.97028	57.222	1.96948	54.5557	1.97138	54.7921	1.97052	55.0515	1.97066	55.6866	1.97107	55.912	1.97116	55.7293	1.97155	56.2147
				1.30445	16.9271	1.3697	20.31	1.43414	26.0028	1.49995	34.223	1.56492	38.3652	1.63093	45.4417	1.95705	52.518	2.28435	53.5817	1.95691	9.06164									1.95636	56.4939	1.95695	56.9097	1.95584	57.1683	1.95454	54.5005	1.95618	54.739	1.95563	54.9971	1.95612	55.6282	1.95711	55.856	1.95622	55.6733	1.95596	56.1601
				1.29371	16.8934	1.35753	20.2755	1.42426	25.9665	1.48769	34.1856	1.5544	38.3265	1.61863	45.4039	1.94108	52.4734	2.26613	53.5301	1.94211	9.03138									1.94168	56.4353	1.94045	56.8531	1.94005	57.11	1.93979	54.4456	1.94159	54.6846	1.94037	54.943	1.94144	55.5715	1.94156	55.7997	1.94161	55.6176	1.9413	56.1044
				1.28344	16.8593	1.34767	20.24	1.41261	25.93	1.47676	34.1484	1.54098	38.2893	1.60476	45.3638	1.92613	52.4293	2.24751	53.4778	1.9251	8.99887									1.92726	56.3788	1.92571	56.7941	1.92641	57.0544	1.92424	54.3925	1.92686	54.6294	1.92485	54.8888	1.92681	55.5134	1.92702	55.7439	1.92639	55.5617	1.92613	56.048
				1.27406	16.826	1.33764	20.2052	1.40162	25.8935	1.465	34.1112	1.52862	38.2514	1.59348	45.3263	1.91138	52.3857	2.23113	53.4259	1.9115	8.96683									1.91176	56.3232	1.91033	56.7373	1.91096	56.9949	1.90943	54.3362	1.9106	54.5761	1.90988	54.833	1.91158	55.4578	1.91117	55.686	1.91072	55.5033	1.91103	55.9901
				1.2641	16.791	1.32745	20.1693	1.39086	25.857	1.45392	34.0708	1.51676	38.2124	1.5794	45.2882	1.89531	52.3388	2.21516	53.3743	1.89555	8.93626									1.89746	56.2598	1.89468	56.683	1.89581	56.9407	1.89581	54.2816	1.89543	54.5215	1.89511	54.7798	1.8962	55.4016	1.89609	55.63	1.89594	55.4427	1.89582	55.9307
				1.25531	16.7583	1.31688	20.1349	1.37987	25.8218	1.44148	34.0332	1.50609	38.1746	1.56873	45.249	1.87957	52.295	2.19778	53.3223	1.88075	8.90594									1.88196	56.2043	1.87992	56.6214	1.8813	56.8823	1.88074	54.2268	1.88184	54.4675	1.87996	54.7253	1.88151	55.3427	1.88136	55.5723	1.88105	55.3843	1.88103	55.8735
				1.24335	16.7224	1.30728	20.0983	1.36796	25.7846	1.43098	33.9968	1.49393	38.1355	1.55618	45.2098	1.86542	52.251	2.18046	53.2681	1.86579	8.87613									1.86718	56.1457	1.86457	56.5614	1.86572	56.8207	1.86556	54.1713	1.8663	54.412	1.86649	54.6696	1.866	55.2855	1.8665	55.5143	1.8666	55.3262	1.86607	55.814
				1.23373	16.6889	1.2954	20.0623	1.35719	25.747	1.41878	33.9583	1.48017	38.0967	1.5437	45.1709	1.85044	52.207	2.16106	53.2149	1.8519	8.84482									1.85304	56.0824	1.85032	56.5069	1.85044	56.7639	1.85096	54.1175	1.85113	54.3554	1.85082	54.6153	1.8521	55.2292	1.8517	55.4575	1.85193	55.2676	1.85171	55.7546
				1.22326	16.6558	1.28514	20.028	1.34557	25.7108	1.40767	33.9221	1.46916	38.0578	1.53172	45.1317	1.83745	52.1617	2.1437	53.1627	1.83613	8.81254									1.83738	56.0313	1.83564	56.4476	1.83521	56.7083	1.83649	54.0622	1.83609	54.3001	1.8355	54.5591	1.83777	55.1704	1.8374	55.3988	1.83701	55.2083	1.83723	55.696
				1.21392	16.6219	1.27531	19.9925	1.33467	25.674	1.39515	33.8836	1.45689	38.0175	1.51797	45.0919	1.82197	52.1172	2.12418	53.1093	1.8208	8.78418									1.82292	55.9692	1.82083	56.3867	1.82037	56.6504	1.82064	54.0055	1.82085	54.2454	1.82108	54.5042	1.82204	55.1124	1.8219	55.3419	1.82158	55.1476	1.82124	55.6367
				1.20299	16.5869	1.26392	19.9563	1.32335	25.6365	1.38406	33.8461	1.44419	37.9771	1.50651	45.0532	1.80736	52.07	2.10726	53.0577	1.8065	8.75175									1.80557	55.9091	1.805	56.3291	1.80555	56.5914	1.80464	53.9503	1.80619	54.1917	1.80718	54.4486	1.80679	55.0551	1.80633	55.2835	1.80575	55.0874	1.80651	55.5748
				1.19248	16.5522	1.254	19.9208	1.31267	25.6004	1.3728	33.8098	1.43263	37.9382	1.49378	45.0131	1.79208	52.0268	2.08946	53.0042	1.79103	8.72175									1.79102	55.8499	1.78967	56.2689	1.79038	56.5346	1.79142	53.894	1.79231	54.1345	1.7919	54.3935	1.79171	54.9948	1.79201	55.2244	1.79119	55.0287	1.79111	55.5159
				1.18273	16.5166	1.24278	19.8851	1.30191	25.563	1.36023	33.7703	1.42064	37.8991	1.48116	44.9743	1.77636	51.98	2.07165	52.9515	1.77682	8.69023									1.77676	55.7921	1.77648	56.2137	1.77569	56.4756	1.7758	53.8377	1.77729	54.0796	1.77766	54.3378	1.77696	54.9368	1.77721	55.1664	1.77696	54.9683	1.77631	55.4554
				1.17387	16.4838	1.23305	19.8489	1.29051	25.5255	1.34941	33.7345	1.40795	37.86	1.46952	44.9351	1.76186	51.9384	2.05484	52.8991	1.7615	8.65977									1.7617	55.7312	1.76171	56.1546	1.76152	56.4187	1.76087	53.7833	1.76234	54.0226	1.76266	54.2851	1.76127	54.8792	1.76179	55.1099	1.76151	54.9094	1.76163	55.3986
				1.16353	16.4489	1.22219	19.813	1.28013	25.4875	1.33845	33.6964	1.39583	37.8217	1.45773	44.8944	1.7466	51.8916	2.03837	52.8469	1.7464	8.62858									1.74713	55.675	1.74572	56.0937	1.74645	56.3623	1.7458	53.7291	1.74645	53.9668	1.74711	54.2277	1.74643	54.8198	1.74705	55.0508	1.74655	54.8509	1.74594	55.339
				1.15307	16.4148	1.21142	19.7774	1.26946	25.4502	1.3268	33.6587	1.38345	37.7825	1.44405	44.8542	1.73115	51.8469	2.02205	52.7942	1.73032	8.59669									1.73161	55.6146	1.73017	56.0333	1.73136	56.2987	1.73047	53.6733	1.73204	53.911	1.73199	54.1717	1.73171	54.7628	1.73249	54.9928	1.73253	54.7922	1.73163	55.2793
				1.14357	16.3799	1.20125	19.7411	1.25832	25.4137	1.31529	33.6215	1.37089	37.7435	1.43005	44.814	1.71684	51.7996	2.0044	52.741	1.71498	8.56574									1.71587	55.5525	1.71544	55.9738	1.7157	56.237	1.71617	53.6181	1.71587	53.855	1.71703	54.1157	1.71654	54.7035	1.71673	54.9339	1.71674	54.7307	1.71647	55.2192
				1.13378	16.3453	1.19039	19.7065	1.24789	25.3752	1.30328	33.5844	1.3591	37.7055	1.41656	44.7744	1.70114	51.7532	1.9861	52.688	1.70022	8.53704									1.70228	55.4962	1.7005	55.9146	1.70081	56.1811	1.70079	53.5626	1.70083	53.8005	1.70231	54.0602	1.70124	54.6438	1.70213	54.8734	1.7015	54.6708	1.70092	55.159
				1.1253	16.3119	1.18122	19.669	1.23641	25.3387	1.29235	33.5469	1.3459	37.6655	1.40422	44.7344	1.68697	51.7074	1.96793	52.6338	1.68648	8.50653									1.68729	55.4357	1.68576	55.8539	1.68639	56.1208	1.68702	53.5044	1.68715	53.7442	1.68729	54.0031	1.68711	54.5849	1.6872	54.816	1.68636	54.6103	1.68663	55.099
				1.11524	16.2782	1.17052	19.6333	1.22512	25.3022	1.27922	33.508	1.33378	37.6254	1.39197	44.695	1.67245	51.662	1.95181	52.5819	1.67227	8.47634									1.6714	55.3738	1.6703	55.7966	1.67225	56.0613	1.67196	53.4489	1.67175	53.6884	1.6728	53.947	1.67219	54.5254	1.67323	54.7595	1.67152	54.5521	1.67063	55.0415
				1.10555	16.2431	1.15861	19.5967	1.2146	25.2653	1.26777	33.4691	1.3223	37.5853	1.38045	44.656	1.65874	51.6164	1.93511	52.528	1.65587	8.44408									1.6576	55.3144	1.65507	55.7344	1.65738	56.0018	1.65703	53.3919	1.65554	53.6307	1.65729	53.8909	1.65705	54.4662	1.65756	54.6987	1.65705	54.49	1.65618	54.9788
				1.09442	16.2088	1.14949	19.561	1.20275	25.2278	1.25682	33.4307	1.31218	37.5481	1.36831	44.616	1.64222	51.5704	1.91671	52.4745	1.64163	8.41367									1.64225	55.2517	1.64001	55.6769	1.64328	55.9397	1.64162	53.3336	1.64108	53.5729	1.64214	53.8355	1.64205	54.4062	1.64232	54.6391	1.64181	54.4287	1.64202	54.9192
				1.08429	16.1731	1.13829	19.5254	1.19219	25.1901	1.24679	33.3925	1.30033	37.5092	1.35469	44.5761	1.62739	51.522	1.89815	52.4198	1.62677	8.37966									1.62695	55.1915	1.62602	55.6186	1.62799	55.8835	1.62741	53.2775	1.62719	53.5166	1.62769	53.7788	1.62725	54.3485	1.62712	54.5789	1.62679	54.3669	1.62734	54.857
				1.07479	16.139	1.12843	19.4896	1.18056	25.1514	1.23346	33.353	1.28841	37.4699	1.34225	44.5354	1.61282	51.4768	1.88138	52.3658	1.61104	8.34862									1.612	55.135	1.61087	55.5554	1.61257	55.8222	1.61185	53.22	1.61397	53.4585	1.61214	53.7197	1.61196	54.2885	1.61175	54.5185	1.6115	54.3078	1.6112	54.7969
				1.06398	16.1039	1.11853	19.4539	1.17006	25.1147	1.2218	33.3153	1.27789	37.4305	1.32978	44.4963	1.59783	51.4313	1.86427	52.3132	1.59637	8.31893									1.59612	55.0731	1.59638	55.4913	1.59824	55.7608	1.59761	53.1606	1.59816	53.4054	1.5974	53.6622	1.59713	54.2257	1.59813	54.4579	1.59765	54.2447	1.5967	54.7363
				1.05434	16.0694	1.10847	19.4169	1.1588	25.0776	1.21058	33.2766	1.26489	37.3897	1.31721	44.4552	1.58235	51.3847	1.84593	52.2573	1.5812	8.2881									1.58188	55.0125	1.58109	55.4342	1.58336	55.6999	1.58097	53.103	1.58344	53.3458	1.58271	53.608	1.58187	54.1686	1.58283	54.3988	1.58259	54.188	1.58187	54.6769
				1.04504	16.0365	1.09822	19.3804	1.14859	25.0402	1.19934	33.238	1.25156	37.3503	1.30476	44.4148	1.568	51.3382	1.82853	52.2024	1.56793	8.256									1.56585	54.9519	1.56596	55.369	1.56796	55.6394	1.56723	53.0445	1.56874	53.2876	1.5672	53.5482	1.56705	54.1072	1.56789	54.339	1.56781	54.1227	1.56708	54.6125
				1.03532	16.0017	1.08704	19.3449	1.13831	25.0022	1.18936	33.2	1.24079	37.3105	1.29258	44.3747	1.55328	51.2911	1.8101	52.1498	1.55322	8.22583									1.55073	54.8877	1.55203	55.3098	1.55294	55.5827	1.55145	52.9875	1.55195	53.2293	1.5524	53.4895	1.55218	54.0468	1.55309	54.2784	1.55284	54.06	1.5518	54.5504
				1.02536	15.9659	1.07624	19.3087	1.1284	24.9641	1.17703	33.1601	1.22857	37.2709	1.27974	44.3338	1.53872	51.2444	1.79237	52.0943	1.53802	8.19675									1.53574	54.8245	1.53497	55.2526	1.53688	55.5181	1.53657	52.9313	1.5358	53.1721	1.53698	53.4311	1.53619	53.983	1.53684	54.2147	1.53665	53.9978	1.53618	54.4883
				1.01521	15.93	1.0661	19.2715	1.11558	24.9264	1.1642	33.1213	1.21677	37.2301	1.268	44.2936	1.52339	51.1972	1.77433	52.0387	1.52217	8.16292									1.52106	54.7632	1.5202	55.1887	1.52238	55.4584	1.52127	52.8732	1.52093	53.1146	1.52164	53.3745	1.52131	53.923	1.52131	54.1551	1.52149	53.9347	1.52169	54.4253
				1.00621	15.8955	1.05539	19.2345	1.10536	24.8885	1.15409	33.0842	1.20302	37.1895	1.25503	44.2516	1.50776	51.151	1.75842	51.9869	1.50758	8.13086									1.50634	54.7007	1.50652	55.1251	1.50872	55.3947	1.50706	52.8133	1.50767	53.0572	1.50622	53.3162	1.50673	53.8617	1.50663	54.0939	1.50659	53.8726	1.5067	54.3629
				0.99479	15.8614	1.04647	19.1999	1.0946	24.8505	1.14279	33.0461	1.19215	37.1498	1.24236	44.2104	1.49205	51.1039	1.74182	51.9315	1.49258	8.10124									1.4909	54.6371	1.49057	55.0655	1.49309	55.337	1.4925	52.7543	1.49203	52.9977	1.49097	53.2574	1.49192	53.8007	1.49226	54.0325	1.49218	53.8116	1.49205	54.3025
				0.9847	15.8264	1.03607	19.1645	1.08347	24.8118	1.13105	33.0066	1.18054	37.1082	1.22897	44.17	1.47649	51.0568	1.72421	51.8767	1.47701	8.06963									1.47727	54.5745	1.47607	55.0007	1.47711	55.2715	1.47766	52.6972	1.4782	52.9401	1.4761	53.2009	1.47758	53.7383	1.47774	53.9686	1.47689	53.7448	1.47689	54.2354
				0.9754	15.7905	1.0243	19.127	1.07132	24.7739	1.12013	32.9682	1.16756	37.0688	1.21765	44.1301	1.46228	51.0091	1.70584	51.8206	1.46221	8.04022									1.46209	54.513	1.46201	54.9397	1.4615	55.2114	1.46263	52.6382	1.46187	52.8798	1.46066	53.141	1.46301	53.6753	1.46277	53.9057	1.46208	53.6817	1.46204	54.1726
				0.96506	15.7564	1.01413	19.0902	1.06151	24.7357	1.10924	32.9297	1.15618	37.0284	1.20508	44.0891	1.44616	50.9585	1.68863	51.7667	1.44591	8.00625									1.44695	54.4462	1.44564	54.8745	1.44677	55.1484	1.4453	52.5769	1.4477	52.8197	1.44584	53.082	1.44687	53.6112	1.44745	53.8406	1.44656	53.6146	1.44646	54.1064
				0.95438	15.7211	1.00329	19.0538	1.05054	24.6981	1.0977	32.8897	1.14301	36.9877	1.19186	44.0483	1.43178	50.9106	1.67082	51.7098	1.43176	7.97506									1.43155	54.3805	1.43053	54.8119	1.43186	55.086	1.43006	52.5184	1.43205	52.7594	1.43067	53.0212	1.43108	53.5467	1.4315	53.7777	1.43104	53.5518	1.43125	54.0447
				0.9454	15.6864	0.99258	19.0171	1.04029	24.6609	1.08633	32.8508	1.13229	36.9477	1.1789	44.0065	1.41674	50.863	1.6548	51.6553	1.4158	7.94145									1.41602	54.3206	1.41598	54.7517	1.41627	55.019	1.41646	52.4576	1.41624	52.6997	1.4146	52.961	1.41672	53.4841	1.41715	53.7159	1.41629	53.4875	1.41646	53.9793
				0.93558	15.651	0.98247	18.9801	1.02904	24.6221	1.07408	32.8125	1.12093	36.9077	1.16707	43.9659	1.40197	50.8177	1.63753	51.6009	1.40016	7.90929									1.4001	54.2585	1.3991	54.6849	1.40084	54.9613	1.40035	52.3979	1.40146	52.6409	1.40073	52.9023	1.4017	53.4215	1.40187	53.6519	1.40209	53.4221	1.40152	53.9136
				0.92496	15.6153	0.9724	18.9445	1.01726	24.5846	1.06253	32.7725	1.10878	36.867	1.15442	43.9253	1.38606	50.7691	1.61881	51.5453	1.38613	7.87782									1.38528	54.1915	1.38346	54.622	1.38527	54.8957	1.38637	52.3388	1.38582	52.5816	1.38502	52.8432	1.38611	53.3583	1.3864	53.5896	1.38662	53.3582	1.38599	53.8502
				0.91458	15.5817	0.96193	18.9069	1.00561	24.5459	1.0509	32.7328	1.09615	36.8265	1.1418	43.8841	1.37134	50.7211	1.60116	51.4894	1.37056	7.84883									1.37159	54.1307	1.36966	54.559	1.37066	54.8334	1.37089	52.2769	1.36925	52.5216	1.37062	52.7849	1.37158	53.2948	1.37153	53.5266	1.37195	53.2931	1.37135	53.7848
				0.90458	15.5453	0.95152	18.8701	0.9955	24.5072	1.03984	32.6951	1.08433	36.7851	1.13053	43.8438	1.35659	50.6726	1.58404	51.4344	1.35603	7.81566									1.35668	54.0649	1.35497	54.4943	1.35628	54.7659	1.35571	52.2197	1.35437	52.4618	1.35456	52.7262	1.35637	53.2302	1.35517	53.461	1.35643	53.2272	1.35605	53.7185
				0.89444	15.5113	0.94095	18.8326	0.98438	24.4698	1.02812	32.6549	1.0727	36.7455	1.11742	43.8024	1.34176	50.6237	1.56703	51.3783	1.341	7.7845									1.34185	54.0024	1.34066	54.4301	1.34055	54.7041	1.34054	52.1584	1.3403	52.4019	1.3394	52.6666	1.3412	53.1683	1.341	53.3978	1.34164	53.1641	1.34108	53.654
				0.88555	15.4752	0.93021	18.7972	0.97352	24.4306	1.01602	32.6161	1.06095	36.7051	1.10523	43.7616	1.32831	50.5761	1.54982	51.3222	1.32646	7.75289									1.32637	53.9371	1.32567	54.3663	1.32602	54.6385	1.32563	52.0964	1.32617	52.342	1.3262	52.6065	1.32639	53.103	1.32627	53.336	1.32648	53.0989	1.32634	53.5926
				0.87479	15.4391	0.92057	18.7584	0.96238	24.3927	1.00461	32.5758	1.04915	36.6644	1.09317	43.7197	1.3125	50.5292	1.53234	51.2651	1.31169	7.72373									1.31241	53.873	1.31114	54.3035	1.31164	54.5768	1.3112	52.036	1.31161	52.2817	1.31142	52.5468	1.31239	53.0378	1.31201	53.2711	1.31205	53.0316	1.31179	53.5251
				0.86546	15.4049	0.9098	18.7232	0.95251	24.3544	0.99238	32.536	1.03716	36.6243	1.08052	43.6767	1.29809	50.4804	1.51517	51.2099	1.29659	7.69325									1.29746	53.8066	1.29456	54.24	1.29739	54.5113	1.29478	51.9766	1.29651	52.2215	1.29594	52.4868	1.29774	52.9755	1.29847	53.2093	1.29786	52.9694	1.2966	53.4617
				0.85468	15.3701	0.90005	18.6862	0.94153	24.3151	0.98179	32.4963	1.02518	36.5833	1.06772	43.6368	1.28117	50.4313	1.49813	51.1522	1.28031	7.66141									1.28316	53.7433	1.28021	54.1749	1.28298	54.4505	1.28125	51.9154	1.28053	52.1609	1.28038	52.4268	1.28205	52.9098	1.2822	53.1424	1.28174	52.9002	1.28185	53.3942
				0.84392	15.334	0.88869	18.6481	0.9303	24.2772	0.97047	32.4577	1.01304	36.5418	1.05537	43.5933	1.26678	50.384	1.48022	51.096	1.26622	7.62895									1.26818	53.6783	1.26599	54.1122	1.26769	54.3798	1.26701	51.8545	1.26659	52.1	1.26654	52.3661	1.2674	52.8461	1.26818	53.0781	1.26724	52.8343	1.26662	53.3285
				0.8342	15.2975	0.87828	18.6115	0.91919	24.2386	0.95921	32.4173	0.99995	36.5011	1.04414	43.5516	1.25199	50.3361	1.4628	51.0383	1.25217	7.59576									1.25228	53.6135	1.25094	54.0468	1.25051	54.3177	1.25028	51.7929	1.25196	52.0439	1.25122	52.3069	1.25306	52.7827	1.25189	53.017	1.25186	52.773	1.25285	53.2665
				0.82355	15.2617	0.86791	18.5745	0.90988	24.2003	0.94782	32.379	0.98825	36.4603	1.02994	43.5109	1.23703	50.2879	1.44433	50.9784	1.23578	7.56536									1.23819	53.5521	1.23614	53.9847	1.23724	54.2535	1.23649	51.7306	1.23703	51.9812	1.23567	52.2459	1.23798	52.7188	1.23779	52.9501	1.23697	52.7076	1.23675	53.1995
				0.81423	15.2263	0.85803	18.5369	0.89808	24.162	0.93591	32.3365	0.97641	36.4188	1.01767	43.4688	1.22345	50.2396	1.42654	50.9205	1.22079	7.53115									1.22232	53.4866	1.21959	53.9171	1.22236	54.1922	1.22053	51.6688	1.22147	51.9201	1.22042	52.1855	1.22263	52.6531	1.22305	52.8866	1.22178	52.6391	1.22206	53.1332
				0.80383	15.1901	0.84621	18.4993	0.886	24.1232	0.92549	32.2978	0.96477	36.3762	1.00474	43.4257	1.2066	50.1902	1.4086	50.8643	1.20536	7.49909									1.20708	53.4243	1.20537	53.851	1.20666	54.125	1.20628	51.6072	1.20759	51.858	1.20586	52.1259	1.20798	52.5872	1.20771	52.8194	1.20694	52.5716	1.20675	53.0656
				0.79442	15.1548	0.83594	18.4626	0.87537	24.0841	0.91324	32.2586	0.95263	36.3341	0.99269	43.3832	1.19197	50.1415	1.39167	50.8082	1.19011	7.4673									1.19156	53.356	1.19022	53.7834	1.19218	54.0632	1.19085	51.545	1.1931	51.7975	1.19126	52.063	1.19244	52.5215	1.19285	52.7565	1.19182	52.5035	1.1911	52.999
				0.78443	15.1197	0.82446	18.4244	0.86336	24.0442	0.90352	32.2184	0.9401	36.2925	0.97968	43.3411	1.17682	50.0926	1.37445	50.7497	1.1757	7.43775									1.17767	53.2931	1.17525	53.7174	1.17629	53.9944	1.17471	51.4832	1.17746	51.7368	1.17602	51.999	1.17638	52.4565	1.17647	52.689	1.1764	52.4354	1.17667	52.9312
				0.77452	15.0828	0.81402	18.3869	0.85278	24.0062	0.89098	32.1786	0.9274	36.2507	0.96782	43.2987	1.16196	50.0429	1.35636	50.6902	1.16045	7.40585									1.16209	53.2211	1.16179	53.6527	1.16207	53.9249	1.16039	51.4203	1.1627	51.6737	1.15964	51.9387	1.16153	52.3891	1.16206	52.6218	1.1612	52.3686	1.16088	52.8639
				0.76535	15.0476	0.80316	18.3494	0.84044	23.965	0.88075	32.1395	0.91758	36.209	0.95576	43.2573	1.14709	49.9935	1.33832	50.6354	1.14568	7.37489									1.14768	53.1548	1.14638	53.5898	1.14732	53.8606	1.14591	51.3573	1.14696	51.6104	1.14569	51.8764	1.14708	52.3205	1.14704	52.5544	1.14652	52.2986	1.14659	52.7955
				0.75531	15.0114	0.79444	18.3118	0.83118	23.9273	0.86819	32.0985	0.90498	36.168	0.94248	43.2146	1.13314	49.9438	1.32204	50.5776	1.13155	7.34343									1.13293	53.089	1.13091	53.5242	1.13202	53.794	1.1303	51.2945	1.13246	51.549	1.13161	51.8138	1.13264	52.2569	1.13291	52.4893	1.1321	52.2323	1.13174	52.727
				0.74573	14.977	0.78347	18.2743	0.8205	23.8868	0.85695	32.0588	0.89401	36.1262	0.93196	43.1725	1.11897	49.8952	1.30503	50.5196	1.11683	7.31066									1.11727	53.0251	1.11574	53.4555	1.11625	53.7264	1.11539	51.2316	1.11669	51.485	1.11649	51.7524	1.11806	52.1907	1.11835	52.4251	1.11772	52.1632	1.1172	52.661
				0.73528	14.9388	0.77307	18.237	0.80839	23.8472	0.84489	32.0181	0.88126	36.0847	0.91949	43.1302	1.10272	49.8451	1.28692	50.4638	1.10095	7.28228									1.10253	52.9557	1.10262	53.3935	1.10137	53.6615	1.101	51.1692	1.10141	51.4231	1.1022	51.691	1.1029	52.1224	1.10293	52.3565	1.10274	52.0971	1.10294	52.595
				0.7253	14.9014	0.76245	18.1991	0.7971	23.8079	0.83249	31.9769	0.86909	36.0418	0.90648	43.0875	1.08864	49.7946	1.27008	50.4045	1.08511	7.24822									1.08884	52.8876	1.08784	53.3234	1.08681	53.5953	1.08747	51.1059	1.08774	51.3591	1.08762	51.6287	1.08777	52.0543	1.08853	52.2891	1.08783	52.0272	1.08802	52.5259
				0.71476	14.8663	0.75261	18.1619	0.78583	23.7685	0.82174	31.937	0.8571	36.0009	0.89404	43.0446	1.07195	49.7454	1.25297	50.3468	1.0713	7.21962									1.0725	52.8254	1.07204	53.2548	1.07215	53.529	1.07152	51.0435	1.0721	51.2968	1.07172	51.5663	1.07283	51.9868	1.0732	52.2211	1.07222	51.9589	1.07255	52.4569
				0.70484	14.8305	0.74181	18.1238	0.77534	23.7297	0.80934	31.8957	0.84529	35.9593	0.88252	43.0021	1.05709	49.6947	1.23466	50.2885	1.05536	7.18467									1.05763	52.7496	1.05723	53.1872	1.05697	53.4605	1.05597	50.9782	1.0581	51.2331	1.0565	51.5021	1.05754	51.9194	1.05809	52.1561	1.05713	51.8902	1.05711	52.3906
				0.69487	14.7944	0.7303	18.0835	0.76471	23.6904	0.79893	31.855	0.83351	35.9168	0.86919	42.958	1.04302	49.6463	1.21811	50.2296	1.04197	7.15376									1.04383	52.6853	1.04176	53.1209	1.04174	53.396	1.04228	50.9158	1.04398	51.1695	1.04122	51.4401	1.043	51.8529	1.04291	52.089	1.04226	51.8199	1.04238	52.3178
				0.68566	14.758	0.72019	18.0446	0.75407	23.6502	0.78707	31.8136	0.82125	35.8738	0.85598	42.9161	1.02911	49.5973	1.19976	50.1705	1.02696	7.12236									1.02849	52.6159	1.02671	53.0532	1.02757	53.3287	1.02689	50.8517	1.0277	51.1079	1.02666	51.3785	1.02828	51.7849	1.02782	52.0221	1.02779	51.7536	1.02752	52.2518
				0.67543	14.7221	0.71052	18.0084	0.74274	23.6106	0.77546	31.7729	0.80855	35.8318	0.84304	42.8731	1.01285	49.5471	1.18165	50.1105	1.01173	7.0905									1.01293	52.5497	1.01221	52.986	1.01061	53.2588	1.01308	50.7878	1.01308	51.0449	1.0118	51.3158	1.01259	51.7161	1.01292	51.9511	1.01213	51.6817	1.01171	52.1798
				0.66434	14.6866	0.69961	17.9696	0.73059	23.5695	0.76512	31.7321	0.79581	35.79	0.83198	42.8302	0.99724	49.4959	1.16477	50.0538	0.9966	7.05898									0.99777	52.4756	0.99597	52.9155	0.99708	53.1895	0.99895	50.7231	0.99657	50.9804	0.99679	51.2519	0.997765	51.6503	0.99812	51.8851	0.99761	51.6133	0.99733	52.1103
				0.65292	14.65	0.68923	17.9308	0.72014	23.5293	0.75244	31.6906	0.78473	35.7472	0.819	42.7851	0.98149	49.4454	1.14734	49.9924	0.98116	7.02783									0.98228	52.4111	0.98142	52.8478	0.9819	53.1206	0.98303	50.6562	0.98175	50.9161	0.98167	51.1865	0.982445	51.5808	0.98312	51.8161	0.98209	51.5421	0.98157	52.0399
				0.6438	14.6138	0.67806	17.8931	0.70977	23.4899	0.74077	31.6502	0.77253	35.7026	0.80656	42.7404	0.96842	49.3958	1.12979	49.9339	0.96679	6.99771									0.96868	52.34	0.96546	52.7782	0.96697	53.0515	0.9673	50.5919	0.9669	50.8522	0.96679	51.1241	0.96757	51.5127	0.96811	51.7473	0.96694	51.4709	0.96613	51.9684
				0.63428	14.5775	0.66783	17.855	0.6978	23.4497	0.72968	31.6047	0.76087	35.66	0.79365	42.6976	0.95322	49.3445	1.11257	49.8748	0.95174	6.96529									0.95353	52.2706	0.95098	52.7093	0.95212	52.9843	0.95282	50.5271	0.95302	50.7877	0.95214	51.0584	0.95285	51.4397	0.95302	51.6764	0.95246	51.3998	0.95237	51.8999
				0.62423	14.5426	0.65678	17.8179	0.68759	23.4097	0.71758	31.5645	0.74942	35.6177	0.78176	42.6531	0.93816	49.2944	1.09409	49.8143	0.93569	6.93367									0.93868	52.2016	0.93664	52.6376	0.93833	52.9184	0.93881	50.4631	0.93738	50.7215	0.93728	50.9932	0.93821	51.3715	0.93843	51.6075	0.93825	51.3287	0.93779	51.8288
				0.61457	14.5059	0.64661	17.7792	0.67718	23.3696	0.70668	31.523	0.73758	35.5732	0.76906	42.6094	0.92268	49.2436	1.07624	49.753	0.92157	6.90179									0.92424	52.1312	0.92121	52.5709	0.92146	52.8443	0.92262	50.3965	0.92407	50.6557	0.92261	50.9304	0.924375	51.3036	0.92468	51.5373	0.92367	51.2577	0.92242	51.7564
				0.60428	14.4688	0.63535	17.7403	0.66676	23.3291	0.69468	31.4808	0.72556	35.5272	0.75866	42.5657	0.90819	49.193	1.05994	49.694	0.90646	6.86915									0.90939	52.0624	0.90672	52.5003	0.90817	52.7796	0.90697	50.3313	0.90895	50.5905	0.90704	50.863	0.90893	51.232	0.90953	51.467	0.9091	51.1854	0.90831	51.684
				0.59447	14.4332	0.62531	17.7028	0.65452	23.2902	0.68413	31.4392	0.713	35.4836	0.74526	42.5209	0.89412	49.1419	1.04293	49.6365	0.8922	6.83849									0.89479	51.9894	0.89175	52.4269	0.89301	52.7078	0.89335	50.2659	0.89327	50.5261	0.89276	50.7992	0.894345	51.1604	0.89429	51.3971	0.89396	51.1127	0.89363	51.6121
				0.58467	14.3966	0.61501	17.664	0.64442	23.2489	0.67262	31.3981	0.7017	35.4409	0.73059	42.4739	0.87922	49.0911	1.02557	49.5762	0.87896	6.80657									0.87969	51.9172	0.87708	52.3581	0.87751	52.6384	0.87698	50.2004	0.87716	50.4601	0.87685	50.7347	0.87897	51.0905	0.87925	51.3259	0.8785	51.0396	0.87743	51.5382
				0.57479	14.3616	0.60487	17.6258	0.63191	23.2086	0.66088	31.3571	0.68863	35.3967	0.71824	42.4298	0.86383	49.0392	1.00747	49.5155	0.86227	6.77416									0.86465	51.8472	0.86137	52.2861	0.86146	52.5652	0.8636	50.1322	0.86236	50.3916	0.86238	50.6669	0.864485	51.0176	0.86415	51.2542	0.86356	50.9638	0.86293	51.4652
				0.56443	14.3235	0.59413	17.5891	0.62176	23.1684	0.64978	31.3148	0.67765	35.353	0.70617	42.3862	0.84736	48.987	0.9898	49.4548	0.84775	6.74227									0.84951	51.7745	0.84689	52.2188	0.8477	52.4939	0.84722	50.0663	0.84728	50.3265	0.8484	50.6012	0.848415	50.948	0.84911	51.186	0.8477	50.8922	0.8471	51.3944
				0.55506	14.2879	0.584	17.5522	0.61099	23.1274	0.63778	31.2736	0.66496	35.3085	0.6935	42.3402	0.83335	48.9358	0.97436	49.3948	0.83196	6.70947									0.83396	51.705	0.83214	52.148	0.83232	52.4216	0.83309	50	0.83114	50.2592	0.833	50.5373	0.83349	50.8747	0.83423	51.1134	0.83304	50.8181	0.83173	51.3204
				0.54483	14.251	0.5735	17.5129	0.59989	23.0873	0.62618	31.2315	0.65311	35.2649	0.68185	42.2964	0.81807	48.8839	0.95516	49.3329	0.81758	6.67683									0.81951	51.6332	0.81721	52.0744	0.81693	52.3509	0.81659	49.9328	0.8172	50.1932	0.81666	50.4698	0.818115	50.8039	0.81895	51.04	0.81854	50.7441	0.81692	51.2441
				0.53492	14.2153	0.5625	17.4727	0.5893	23.0467	0.61406	31.1895	0.63981	35.2216	0.66858	42.2504	0.80257	48.8311	0.93728	49.2734	0.80267	6.64457									0.80348	51.5591	0.80165	52.0037	0.80233	52.2839	0.80282	49.866	0.80221	50.1258	0.80222	50.4024	0.80348	50.7305	0.80357	50.9685	0.80301	50.6678	0.802	51.1709
				0.52479	14.1788	0.55241	17.4354	0.57837	23.0069	0.60251	31.1466	0.62774	35.1774	0.65597	42.2052	0.78781	48.7793	0.9202	49.2117	0.78736	6.61438									0.78878	51.4862	0.78827	51.9327	0.78688	52.2085	0.78748	49.7984	0.78684	50.0579	0.78703	50.3345	0.78882	50.6575	0.78936	50.8951	0.78832	50.5932	0.78762	51.096
				0.51442	14.1421	0.54128	17.395	0.56669	22.9673	0.59172	31.1045	0.61635	35.1346	0.64346	42.161	0.77293	48.726	0.90142	49.1508	0.77312	6.58423									0.77326	51.4121	0.77181	51.8611	0.77152	52.1373	0.772	49.7286	0.7733	49.9892	0.77295	50.2687	0.77339	50.5839	0.77415	50.8229	0.77348	50.5163	0.77239	51.0207
				0.505	14.1047	0.53199	17.3575	0.55663	22.9264	0.58104	31.0626	0.60474	35.09	0.62956	42.1148	0.75837	48.6744	0.8847	49.0888	0.75749	6.55164									0.7587	51.3405	0.75767	51.7873	0.75755	52.0651	0.75823	49.6601	0.75746	49.9229	0.75808	50.199	0.758925	50.5111	0.75928	50.7489	0.75913	50.4432	0.75801	50.9467
				0.49434	14.0697	0.52087	17.3188	0.54524	22.8859	0.56825	31.02	0.59343	35.0473	0.61836	42.0711	0.74313	48.6217	0.86823	49.0282	0.74294	6.52031									0.74335	51.2665	0.74251	51.7145	0.74235	51.9925	0.74319	49.5919	0.74199	49.8554	0.74419	50.1339	0.745165	50.4358	0.74507	50.6732	0.74418	50.3659	0.74349	50.8691
				0.48433	14.0334	0.5104	17.2805	0.53321	22.8456	0.55743	30.9771	0.5808	35.0024	0.60572	42.0253	0.72746	48.5658	0.85011	48.9672	0.72659	6.48861									0.72715	51.186	0.72656	51.6363	0.72581	51.9165	0.72741	49.5206	0.72567	49.7846	0.72771	50.0628	0.728235	50.3625	0.72877	50.6009	0.72778	50.2891	0.72665	50.7938
				0.47528	13.9951	0.50118	17.2419	0.52159	22.8041	0.54562	30.9343	0.56863	34.9583	0.59326	41.9802	0.71317	48.5134	0.83184	48.9039	0.71109	6.45541									0.71269	51.1107	0.71221	51.5637	0.71155	51.8456	0.71282	49.4494	0.71194	49.714	0.71212	49.9934	0.713145	50.2883	0.71276	50.5268	0.71266	50.2112	0.71256	50.7132
				0.46403	13.9596	0.49017	17.2036	0.51134	22.7627	0.53462	30.8916	0.5567	34.9131	0.58127	41.9344	0.6974	48.4606	0.81432	48.8416	0.69535	6.42444									0.69762	51.038	0.69755	51.4875	0.69592	51.7694	0.69762	49.3793	0.69699	49.645	0.69707	49.9252	0.698695	50.2123	0.69844	50.449	0.69832	50.1326	0.69744	50.6354
				0.45351	13.9215	0.47927	17.1631	0.50033	22.7218	0.52192	30.8487	0.54495	34.8679	0.5697	41.8878	0.6817	48.4069	0.79705	48.7789	0.68197	6.39179									0.68184	50.9589	0.68166	51.4096	0.68103	51.693	0.68168	49.309	0.68209	49.5761	0.68101	49.8536	0.683075	50.1348	0.68344	50.3741	0.68362	50.0531	0.68208	50.5588
				0.44387	13.885	0.46838	17.1246	0.49003	22.6818	0.51097	30.8062	0.53276	34.8234	0.55594	41.8428	0.66631	48.354	0.77984	48.7156	0.66654	6.36367									0.66758	50.8846	0.66649	51.3358	0.66646	51.6221	0.66669	49.2394	0.66674	49.5051	0.66742	49.7855	0.667855	50.0609	0.66893	50.3007	0.66811	49.9745	0.66691	50.4798
				0.43384	13.8476	0.45741	17.0857	0.47859	22.6403	0.50014	30.7628	0.52159	34.7788	0.54359	41.7961	0.65219	48.3011	0.76356	48.6534	0.6513	6.32704									0.65203	50.8105	0.6499	51.2622	0.64967	51.5454	0.65263	49.1688	0.65169	49.434	0.65185	49.7129	0.65321	49.9837	0.6531	50.2225	0.65248	49.8955	0.65166	50.4015
				0.42271	13.8103	0.44654	17.0465	0.4681	22.5986	0.48814	30.7212	0.50883	34.7336	0.53196	41.7501	0.63656	48.2465	0.74596	48.5894	0.63612	6.29617									0.63707	50.7344	0.63493	51.1873	0.63485	51.4732	0.63743	49.0985	0.63563	49.3645	0.63645	49.6422	0.637675	49.9092	0.63782	50.147	0.63717	49.8202	0.63639	50.3244
				0.41411	13.7751	0.43527	17.0063	0.45663	22.5573	0.47604	30.6773	0.49701	34.6876	0.51979	41.7028	0.62226	48.1938	0.7278	48.523	0.62143	6.26689									0.62191	50.6601	0.62069	51.1093	0.61968	51.3965	0.62148	49.0278	0.621	49.2941	0.62109	49.5735	0.62227	49.832	0.62185	50.0692	0.6213	49.7383	0.62112	50.2428
				0.40398	13.7367	0.42545	16.9678	0.44577	22.5158	0.46475	30.6337	0.48403	34.6425	0.50755	41.656	0.60687	48.1391	0.70981	48.4587	0.60623	6.23467									0.6065	50.5792	0.60586	51.0316	0.60436	51.3171	0.60692	48.9563	0.60673	49.2226	0.60628	49.5045	0.606735	49.7557	0.60698	49.9942	0.60638	49.6589	0.6062	50.1642
				0.39388	13.7004	0.4144	16.9292	0.43455	22.4736	0.45421	30.5903	0.47215	34.5965	0.49428	41.6101	0.59303	48.0867	0.69129	48.3952	0.59246	6.20225									0.59092	50.502	0.591	50.9533	0.59138	51.2429	0.59166	48.8858	0.59211	49.1521	0.59085	49.4339	0.59217	49.6786	0.59278	49.9173	0.5918	49.5776	0.59135	50.085
				0.3852	13.6637	0.40427	16.8898	0.42321	22.4307	0.44342	30.5465	0.4604	34.5501	0.48202	41.5632	0.57897	48.0322	0.67367	48.3314	0.57691	6.16765									0.57772	50.4258	0.57643	50.8751	0.57587	51.1665	0.57771	48.813	0.57706	49.0817	0.57705	49.3606	0.578035	49.6009	0.57862	49.8403	0.57799	49.4974	0.57684	50.0032
				0.37419	13.6251	0.39518	16.8494	0.41363	22.3893	0.4318	30.5031	0.44867	34.505	0.46958	41.5162	0.56347	47.9792	0.65568	48.2676	0.56186	6.13979									0.56218	50.3483	0.56182	50.7991	0.5607	51.087	0.56252	48.7407	0.56121	49.0084	0.56122	49.2878	0.562815	49.5215	0.56292	49.76	0.5619	49.4144	0.56124	49.9221
				0.36467	13.5882	0.3849	16.8107	0.40318	22.3484	0.42105	30.4601	0.43567	34.4579	0.45634	41.4685	0.5476	47.9245	0.63874	48.2031	0.5473	6.10926									0.54685	50.2694	0.54612	50.7236	0.54571	51.0113	0.54739	48.6683	0.54684	48.9368	0.54616	49.2158	0.54709	49.4436	0.54854	49.6824	0.54738	49.3352	0.54588	49.8426
				0.35463	13.5503	0.37323	16.7706	0.39063	22.3062	0.40927	30.4164	0.42452	34.4103	0.44343	41.4209	0.53305	47.8689	0.62118	48.139	0.53133	6.07286									0.53151	50.1875	0.53077	50.641	0.53129	50.9335	0.53218	48.5934	0.53263	48.866	0.53205	49.1424	0.532335	49.3641	0.53366	49.6011	0.53246	49.2523	0.53169	49.7582
				0.34473	13.5146	0.36216	16.7318	0.37977	22.2651	0.39765	30.3707	0.41304	34.3658	0.43058	41.3742	0.51771	47.8142	0.60474	48.0732	0.51604	6.04097									0.51757	50.1105	0.51586	50.5637	0.51679	50.856	0.51747	48.5203	0.51756	48.7912	0.51752	49.0709	0.51689	49.2831	0.51801	49.5209	0.51751	49.1686	0.51623	49.6769
				0.33527	13.4772	0.3523	16.6918	0.36946	22.2222	0.38583	30.3262	0.40037	34.3184	0.41731	41.3269	0.50223	47.7585	0.58735	48.0098	0.50136	6.01161									0.50265	50.0292	0.50137	50.4847	0.50112	50.7811	0.50418	48.4467	0.50295	48.7177	0.50293	48.9967	0.50261	49.2046	0.50365	49.4436	0.50239	49.0866	0.50135	49.5952
				0.32526	13.4408	0.34174	16.6512	0.35865	22.1793	0.37366	30.2811	0.38821	34.2717	0.40574	41.2794	0.48824	47.703	0.5695	47.9437	0.48775	5.97885									0.48686	49.9501	0.48509	50.405	0.48657	50.7028	0.48828	48.3706	0.48876	48.6429	0.48693	48.9253	0.48704	49.1241	0.48855	49.3631	0.48662	49.004	0.48595	49.5105
				0.31533	13.4032	0.33263	16.6126	0.34707	22.1379	0.36253	30.2369	0.37528	34.2248	0.39402	41.2315	0.4719	47.6475	0.55332	47.8773	0.472	5.94681									0.47178	49.8688	0.47145	50.3295	0.47186	50.6231	0.47276	48.296	0.47246	48.5698	0.47204	48.8495	0.47277	49.0438	0.47388	49.2839	0.47304	48.9213	0.47245	49.4289
				0.30664	13.3653	0.32277	16.5736	0.33601	22.0942	0.35186	30.1928	0.36435	34.1788	0.38047	41.1836	0.45813	47.5906	0.53537	47.8135	0.45722	5.91441									0.45759	49.7886	0.45565	50.2457	0.45631	50.5399	0.45696	48.2185	0.45767	48.4945	0.45623	48.7759	0.457055	48.9634	0.4578	49.2022	0.45735	48.8388	0.4568	49.3449
				0.29629	13.3295	0.31286	16.5332	0.32483	22.0522	0.3403	30.1477	0.35319	34.1321	0.36914	41.1349	0.4424	47.5336	0.51849	47.7466	0.44175	5.88229									0.44247	49.7077	0.44023	50.1643	0.44308	50.4603	0.44214	48.1435	0.44255	48.4193	0.44041	48.7003	0.442275	48.8813	0.44289	49.1201	0.4417	48.7514	0.44125	49.2586
				0.28613	13.2911	0.30128	16.4929	0.31357	22.0098	0.32852	30.1033	0.34215	34.0851	0.35733	41.0873	0.42806	47.4782	0.50059	47.6807	0.4276	5.85229									0.42797	49.6264	0.42527	50.0844	0.42655	50.3758	0.42816	48.0686	0.42744	48.343	0.42665	48.6257	0.427695	48.8006	0.42769	49.0395	0.4275	48.6676	0.42659	49.1741
				0.27568	13.254	0.28949	16.4525	0.3024	21.9679	0.31741	30.0581	0.32999	34.0369	0.34436	41.0378	0.41224	47.422	0.4833	47.6135	0.41115	5.81964									0.41277	49.5432	0.41134	50.002	0.41238	50.2971	0.41219	47.9916	0.41396	48.2693	0.41173	48.5495	0.41242	48.7169	0.41279	48.9537	0.41233	48.5811	0.4109	49.0886
				0.266	13.2168	0.27927	16.411	0.29239	21.9232	0.30622	30.0129	0.31891	33.9926	0.33079	40.99	0.39881	47.3659	0.46512	47.5459	0.39683	5.785									0.39774	49.4598	0.39451	49.9185	0.3971	50.215	0.39804	47.9134	0.39804	48.1919	0.39583	48.4724	0.39811	48.632	0.39782	48.8701	0.39809	48.493	0.39755	49.002
				0.25418	13.1771	0.26891	16.3711	0.28139	21.8809	0.29361	29.9669	0.30721	33.9435	0.31878	40.9416	0.38307	47.3084	0.44708	47.4776	0.38117	5.75499									0.38324	49.375	0.38095	49.8372	0.3814	50.137	0.38216	47.8357	0.38345	48.1142	0.38134	48.3963	0.38233	48.548	0.38292	48.7862	0.38336	48.4073	0.38215	48.9151
				0.24483	13.1407	0.25867	16.3302	0.27063	21.838	0.28287	29.9212	0.29474	33.8959	0.30717	40.892	0.36788	47.2508	0.42974	47.4099	0.36643	5.72273									0.3678	49.2955	0.36592	49.7494	0.36713	50.0532	0.36673	47.7593	0.36807	48.0373	0.36584	48.3208	0.36735	48.4638	0.36749	48.7029	0.36794	48.3193	0.36775	48.8275
				0.2349	13.1025	0.24951	16.2897	0.25918	21.7941	0.27093	29.8755	0.28231	33.847	0.2944	40.842	0.35489	47.1951	0.41212	47.3416	0.35269	5.6896									0.35396	49.2073	0.35193	49.6672	0.35276	49.9704	0.35277	47.6795	0.35313	47.9602	0.35028	48.242	0.35215	48.3758	0.35243	48.6167	0.35246	48.2289	0.35262	48.7403
				0.22478	13.0641	0.23914	16.2497	0.24823	21.7509	0.25937	29.8295	0.27051	33.7993	0.28142	40.7923	0.33765	47.1358	0.39502	47.2737	0.3375	5.65999									0.33861	49.1252	0.33494	49.5864	0.33772	49.8884	0.33846	47.6005	0.33819	47.8821	0.33578	48.164	0.337435	48.2945	0.33798	48.5341	0.33802	48.1425	0.33741	48.6517
				0.2155	13.0263	0.22683	16.2082	0.23739	21.7068	0.24926	29.784	0.25819	33.7493	0.27009	40.7421	0.32428	47.08	0.37687	47.2039	0.32288	5.62709									0.32406	49.0377	0.32134	49.4975	0.32286	49.8031	0.32426	47.5221	0.32355	47.8048	0.32164	48.0847	0.323375	48.2062	0.32353	48.4457	0.32371	48.0509	0.3236	48.5606
				0.20463	12.9881	0.21626	16.1664	0.22698	21.6629	0.23666	29.7369	0.24475	33.6996	0.25627	40.6911	0.30992	47.0229	0.35964	47.1346	0.30867	5.59422									0.30906	48.9501	0.30613	49.4134	0.30847	49.7178	0.30933	47.4434	0.30893	47.7258	0.30632	48.0074	0.308765	48.1202	0.30944	48.3607	0.30902	47.9615	0.30881	48.4726
				0.19498	12.9491	0.20742	16.1258	0.21554	21.617	0.22606	29.6904	0.23402	33.6508	0.24408	40.6411	0.29441	46.9653	0.34321	47.0666	0.29333	5.56302									0.29316	48.8644	0.28972	49.3247	0.29353	49.6353	0.29263	47.3618	0.29345	47.6471	0.29155	47.9278	0.29365	48.0326	0.29345	48.2732	0.29405	47.87	0.29375	48.3824
				0.18654	12.9118	0.19682	16.0845	0.20369	21.573	0.21458	29.6426	0.22176	33.6011	0.23085	40.591	0.27893	46.9062	0.32656	46.9976	0.27762	5.53009									0.27863	48.7794	0.27585	49.2433	0.27665	49.5487	0.27751	47.281	0.27727	47.5671	0.27732	47.8489	0.2785	47.9452	0.278	48.1876	0.27854	47.7784	0.27828	48.291
				0.17612	12.8727	0.1855	16.043	0.1927	21.5297	0.202	29.5959	0.2098	33.551	0.21911	40.5408	0.26451	46.8464	0.30911	46.9276	0.26265	5.49515									0.26328	48.6899	0.26017	49.1507	0.26173	49.4639	0.26259	47.1985	0.26251	47.4882	0.26246	47.7696	0.263905	47.8563	0.26402	48.0977	0.26374	47.6849	0.26338	48.1987
				0.1672	12.8346	0.17572	16.0009	0.18328	21.4852	0.19	29.5483	0.19911	33.5016	0.20762	40.4903	0.24864	46.7875	0.29039	46.8583	0.24754	5.46348									0.24769	48.5991	0.2457	49.0648	0.24641	49.373	0.24764	47.1183	0.24822	47.408	0.24692	47.6867	0.24831	47.7678	0.24774	48.0079	0.24808	47.591	0.24825	48.1043
				0.15582	12.7957	0.16625	15.9608	0.17164	21.4388	0.17874	29.5012	0.18549	33.4514	0.19433	40.4382	0.23354	46.728	0.27314	46.7878	0.23211	5.43116									0.23226	48.5078	0.22975	48.9744	0.23037	49.2871	0.23347	47.0382	0.23229	47.3254	0.23115	47.607	0.23328	47.6775	0.23377	47.9176	0.23338	47.4969	0.23286	48.0116
				0.14602	12.7574	0.15591	15.918	0.16009	21.3938	0.1678	29.4533	0.17407	33.4012	0.18203	40.3852	0.21863	46.6681	0.2552	46.7161	0.21707	5.3984									0.21732	48.4195	0.21642	48.8866	0.21696	49.197	0.21738	46.9537	0.21739	47.2419	0.21628	47.5247	0.21911	47.586	0.21903	47.8298	0.2193	47.4053	0.2187	47.9196
				0.13554	12.7175	0.14394	15.8757	0.15	21.3492	0.15629	29.4049	0.16187	33.3501	0.16948	40.334	0.20465	46.6073	0.23818	46.6435	0.20192	5.36659									0.20289	48.3245	0.20022	48.7989	0.20271	49.1099	0.20246	46.8707	0.20293	47.1612	0.20061	47.4437	0.20382	47.493	0.20382	47.7381	0.20424	47.3072	0.20404	47.8225
				0.12625	12.6782	0.13267	15.834	0.13767	21.3041	0.14462	29.3564	0.14895	33.2993	0.15736	40.2828	0.18935	46.5468	0.2208	46.5736	0.18765	5.33296									0.18774	48.2359	0.18728	48.7076	0.18793	49.0213	0.18699	46.7843	0.18715	47.0792	0.18799	47.3616	0.188675	47.4024	0.18871	47.6463	0.18907	47.2115	0.18783	47.7265
				0.11576	12.6402	0.12395	15.7917	0.12761	21.2601	0.13469	29.3081	0.13712	33.2485	0.14592	40.2304	0.17423	46.4867	0.20339	46.5002	0.17426	5.30106									0.17283	48.1455	0.17176	48.6161	0.17258	48.9296	0.1729	46.7011	0.1726	46.9943	0.17306	47.2766	0.17419	47.3085	0.1746	47.5526	0.17433	47.1148	0.17303	47.6295
				0.10592	12.5999	0.1132	15.749	0.11751	21.2149	0.12255	29.2587	0.12535	33.1973	0.13432	40.1788	0.16002	46.4257	0.18562	46.4272	0.15773	5.26774									0.15677	48.0495	0.1553	48.5239	0.15828	48.8408	0.15834	46.6155	0.1584	46.9106	0.15721	47.1935	0.158195	47.2158	0.15828	47.4607	0.15811	47.0155	0.15748	47.5324
				0.09567	12.5614	0.10287	15.706	0.10687	21.1675	0.11093	29.2084	0.11271	33.1456	0.12153	40.1255	0.14471	46.3633	0.16827	46.3558	0.14232	5.23496									0.14255	47.9562	0.14242	48.4329	0.14232	48.7478	0.1424	46.5278	0.14341	46.8256	0.14155	47.1098	0.143715	47.1224	0.14388	47.3678	0.14327	46.9161	0.14271	47.4337
				0.08536	12.5212	0.09124	15.6637	0.09462	21.1212	0.09906	29.1599	0.10047	33.0931	0.10728	40.072	0.13001	46.3012	0.15095	46.2801	0.12894	5.20084									0.12799	47.8628	0.12689	48.34	0.12855	48.6523	0.12851	46.4405	0.12728	46.7393	0.12721	47.0242	0.12893	47.0257	0.12979	47.2723	0.12872	46.8168	0.1276	47.3345
				0.07664	12.483	0.08154	15.6204	0.08383	21.0744	0.08727	29.1096	0.08971	33.0395	0.09569	40.018	0.11451	46.2385	0.13291	46.2069	0.1145	5.16794									0.11321	47.7662	0.1112	48.2436	0.11263	48.5596	0.11309	46.353	0.11163	46.652	0.11176	46.9371	0.11409	46.93	0.11466	47.1771	0.11383	46.7142	0.11262	47.2322
				0.06503	12.4437	0.07059	15.5772	0.07187	21.0277	0.07641	29.0594	0.07678	32.9867	0.08383	39.9639	0.10061	46.1758	0.11552	46.1326	0.09842	5.13715									0.09736	47.6664	0.09653	48.1512	0.09792	48.4677	0.09639	46.2615	0.09691	46.563	0.09668	46.8515	0.09909	46.8319	0.09917	47.0792	0.0978	46.6143	0.09675	47.1327
				0.0546	12.4026	0.06058	15.5329	0.06188	20.9808	0.06495	29.0091	0.06464	32.934	0.07088	39.9091	0.08494	46.1128	0.09864	46.0565	0.08335	5.10508									0.08326	47.5674	0.08178	48.0518	0.08285	48.3703	0.08184	46.1731	0.08238	46.476	0.08196	46.764	0.08422	46.7338	0.08455	46.9815	0.08365	46.5111	0.08295	47.0298
				0.04496	12.3628	0.04984	15.489	0.04995	20.9341	0.05276	28.9574	0.05398	32.879	0.05812	39.8536	0.07032	46.05	0.08141	45.9807	0.06836	5.07184									0.06808	47.4695	0.06629	47.9564	0.06723	48.2749	0.06584	46.0804	0.06731	46.3875	0.06674	46.6759	0.06883	46.6356	0.06917	46.883	0.0685	46.4098	0.06814	46.927
				0.03575	12.3226	0.03983	15.4453	0.03848	20.8858	0.04087	28.9053	0.04081	32.8256	0.04551	39.7984	0.05481	45.9848	0.06308	45.9033	0.05319	5.03837									0.05225	47.3722	0.05139	47.8573	0.05329	48.1793	0.05153	45.9916	0.05299	46.3006	0.05179	46.5876	0.052875	46.5334	0.0533	46.782	0.05324	46.302	0.05296	46.8225
				0.02401	12.2818	0.02941	15.4009	0.02855	20.8385	0.03004	28.8552	0.0294	32.7711	0.03162	39.7412	0.03901	45.9216	0.04498	45.8271	0.03913	5.00684									0.03798	47.2708	0.03697	47.7597	0.03816	48.0831	0.03757	45.8997	0.03907	46.2114	0.03683	46.4982	0.038615	46.4318	0.03881	46.6799	0.03932	46.1946	0.03828	46.7149
				0.01441	12.2409	0.01882	15.3559	0.01668	20.7891	0.01708	28.804	0.0174	32.7151	0.01911	39.6859	0.02458	45.8579	0.02912	45.7503	0.02302	4.97227									0.02286	47.1683	0.02217	47.6589	0.02285	47.9853	0.0213	45.8087	0.02304	46.1214	0.02239	46.407	0.02318	46.3296	0.02309	46.5769	0.02304	46.086	0.0233	46.6063
				0.00508	12.1985	0.00664	15.3092	0.00484	20.7377	0.00553	28.7489	0.00459	32.6569	0.0065	39.6268	0.00766	45.7888	0.00983	45.6667	0.00674	4.93882									0.00723	47.0655	0.00676	47.5609	0.00758	47.8853	0.0066	45.7129	0.00739	46.0306	0.00517	46.3146	0.00706	46.2234	0.00756	46.4723	0.00735	45.9768	0.00701	46.4983
				-0.00496	12.1568	-0.00324	15.2642	-0.00522	20.6887	-0.00473	28.6954	-0.00772	32.6011	-0.00598	39.5684	-0.00635	45.7235	-0.00748	45.5884	-0.00777	4.90748									-0.0082	46.962	-0.00882	47.4608	-0.00804	47.7798	-0.00794	45.6177	-0.00859	45.9356	-0.00892	46.2234	-0.007475	46.1165	-0.00674	46.3666	-0.00689	45.8645	-0.00797	46.3882
				-0.01493	12.1164	-0.01351	15.2183	-0.01611	20.6399	-0.01662	28.6423	-0.01811	32.5458	-0.01822	39.5106	-0.02198	45.6563	-0.02462	45.5082	-0.0231	4.87236									-0.02235	46.8548	-0.02339	47.355	-0.02295	47.6776	-0.02417	45.5219	-0.0228	45.8415	-0.02358	46.13	-0.022235	46.0117	-0.02179	46.261	-0.02242	45.7523	-0.02274	46.2754
				-0.02572	12.0752	-0.02447	15.1732	-0.02751	20.5889	-0.02892	28.5892	-0.03095	32.4878	-0.03071	39.4541	-0.03688	45.5899	-0.04285	45.4263	-0.03726	4.83932									-0.03768	46.7489	-0.0387	47.251	-0.03898	47.5752	-0.03825	45.4252	-0.03755	45.7458	-0.03779	46.0336	-0.03717	45.9048	-0.03712	46.1547	-0.03734	45.6388	-0.03762	46.1636
				-0.03672	12.0331	-0.03533	15.1264	-0.03842	20.5386	-0.04008	28.5361	-0.04306	32.4315	-0.04367	39.3957	-0.05109	45.5224	-0.05975	45.346	-0.05167	4.80434									-0.05266	46.642	-0.05304	47.1479	-0.0537	47.4701	-0.05252	45.3282	-0.05331	45.6492	-0.05409	45.9417	-0.051725	45.7954	-0.05219	46.0478	-0.05198	45.523	-0.05195	46.0508
				-0.04524	11.9926	-0.04551	15.0813	-0.04854	20.4899	-0.05165	28.4814	-0.05483	32.3737	-0.05603	39.3375	-0.06616	45.4553	-0.07748	45.2641	-0.06757	4.77201									-0.06795	46.5345	-0.06816	47.0404	-0.06767	47.364	-0.06953	45.232	-0.06832	45.5534	-0.06776	45.8446	-0.06642	45.6896	-0.06622	45.9427	-0.06615	45.4118	-0.06684	45.939
				-0.0553	11.9513	-0.05584	15.0358	-0.06029	20.4387	-0.06268	28.4267	-0.06632	32.3158	-0.06869	39.2789	-0.08144	45.3865	-0.09515	45.1814	-0.08175	4.7379									-0.08301	46.4267	-0.08482	46.933	-0.08453	47.2614	-0.08449	45.132	-0.08384	45.4564	-0.08316	45.7485	-0.08239	45.5802	-0.08165	45.833	-0.08232	45.2946	-0.08342	45.8235
				-0.06594	11.9084	-0.06743	14.9891	-0.07096	20.3872	-0.07582	28.3707	-0.07896	32.2574	-0.08163	39.2186	-0.09597	45.3178	-0.11313	45.0979	-0.09746	4.70468									-0.09713	46.3155	-0.09959	46.8282	-0.09759	47.1538	-0.0982	45.0331	-0.09911	45.3598	-0.09888	45.6522	-0.097385	45.4697	-0.09753	45.7213	-0.09726	45.1769	-0.09845	45.7049
				-0.07599	11.8663	-0.07714	14.9409	-0.0835	20.3362	-0.0875	28.3149	-0.0918	32.1975	-0.09428	39.1592	-0.11119	45.2485	-0.1283	45.0162	-0.11314	4.67189									-0.11292	46.2067	-0.1151	46.719	-0.11362	47.0469	-0.11329	44.9273	-0.11379	45.2598	-0.11417	45.5523	-0.11278	45.3566	-0.11248	45.61	-0.11258	45.0592	-0.11334	45.5875
				-0.08584	11.8254	-0.08786	14.895	-0.09401	20.2861	-0.09914	28.2585	-0.1034	32.1387	-0.10687	39.0991	-0.1266	45.1769	-0.14791	44.9308	-0.12792	4.63789									-0.12835	46.0902	-0.13034	46.6072	-0.12891	46.9382	-0.12845	44.8235	-0.12926	45.1578	-0.1279	45.4535	-0.12698	45.2428	-0.12733	45.4959	-0.12753	44.9374	-0.12791	45.4662
				-0.09642	11.7822	-0.09747	14.8465	-0.10585	20.2329	-0.11096	28.2003	-0.11489	32.0783	-0.11911	39.0374	-0.14003	45.1067	-0.16535	44.8436	-0.14169	4.605									-0.14355	45.9772	-0.14453	46.4945	-0.14304	46.8266	-0.14203	44.7192	-0.14364	45.0568	-0.143	45.3542	-0.14177	45.1259	-0.14113	45.3824	-0.14223	44.815	-0.14246	45.3464
				-0.10624	11.7397	-0.10873	14.7995	-0.11628	20.1808	-0.12209	28.1432	-0.12705	32.0175	-0.13066	38.978	-0.15491	45.036	-0.1825	44.7564	-0.15668	4.56905									-0.15745	45.8639	-0.15913	46.3821	-0.15725	46.7193	-0.15756	44.6173	-0.15687	44.9581	-0.15856	45.2545	-0.15631	45.0116	-0.15574	45.2686	-0.15647	44.6944	-0.15722	45.225
				-0.11569	11.6964	-0.11863	14.7512	-0.1253	20.1297	-0.13278	28.0865	-0.1386	31.9572	-0.14294	38.9139	-0.16962	44.9625	-0.19966	44.6688	-0.17144	4.53486									-0.17379	45.7461	-0.17391	46.2683	-0.17227	46.6028	-0.17154	44.5127	-0.17189	44.8538	-0.1734	45.1544	-0.17101	44.8922	-0.17132	45.1504	-0.17098	44.5686	-0.17181	45.1011
				-0.12479	11.6545	-0.12846	14.7034	-0.13732	20.0752	-0.14411	28.0276	-0.15031	31.8953	-0.15596	38.8512	-0.18395	44.8899	-0.21663	44.5789	-0.18629	4.50067									-0.18673	45.632	-0.18806	46.1549	-0.18734	46.4892	-0.18684	44.4058	-0.18788	44.7491	-0.18723	45.0514	-0.18664	44.7714	-0.18634	45.0321	-0.18673	44.4421	-0.18734	44.977
				-0.135	11.611	-0.13958	14.6543	-0.14813	20.0218	-0.15554	27.9686	-0.16206	31.8321	-0.16821	38.7876	-0.19896	44.816	-0.23364	44.4895	-0.20131	4.46568									-0.20245	45.5143	-0.20302	46.0392	-0.2032	46.3753	-0.20131	44.2984	-0.20187	44.6423	-0.20272	44.9459	-0.201465	44.6541	-0.20097	44.915	-0.20236	44.3148	-0.20228	44.8519
				-0.14432	11.5673	-0.1498	14.6052	-0.15852	19.968	-0.16672	27.9089	-0.17412	31.7687	-0.18072	38.7236	-0.21519	44.7414	-0.25109	44.3973	-0.2162	4.43255									-0.21781	45.3883	-0.21774	45.9224	-0.21833	46.2592	-0.21636	44.1889	-0.21723	44.5355	-0.21749	44.8402	-0.216935	44.5318	-0.2165	44.7946	-0.21735	44.1869	-0.218	44.7242
				-0.15527	11.5224	-0.1607	14.555	-0.16908	19.9128	-0.17866	27.8479	-0.1857	31.7052	-0.19342	38.6566	-0.22975	44.6646	-0.26908	44.3037	-0.23286	4.39664									-0.23261	45.2675	-0.23352	45.7986	-0.23305	46.142	-0.23185	44.0757	-0.23239	44.4284	-0.23308	44.7338	-0.23181	44.4058	-0.23069	44.669	-0.23189	44.0522	-0.23253	44.5896
				-0.1648	11.4778	-0.17173	14.5053	-0.18034	19.8578	-0.18997	27.7873	-0.19777	31.641	-0.20457	38.5904	-0.2448	44.5902	-0.28669	44.208	-0.24655	4.36383									-0.24751	45.1404	-0.24794	45.6766	-0.24737	46.0271	-0.24712	43.9636	-0.2474	44.3202	-0.24912	44.6268	-0.2466	44.2805	-0.24622	44.5432	-0.2466	43.92	-0.24726	44.4571
				-0.17443	11.4351	-0.18325	14.4543	-0.19203	19.8032	-0.20167	27.7252	-0.20889	31.5763	-0.21754	38.5248	-0.25967	44.5119	-0.30437	44.1119	-0.26168	4.32699									-0.26353	45.0144	-0.26332	45.5524	-0.26354	45.9016	-0.2627	43.851	-0.26236	44.2086	-0.26271	44.5172	-0.26203	44.1531	-0.26167	44.4176	-0.26265	43.7824	-0.26292	44.3226
				-0.18485	11.3896	-0.19219	14.4028	-0.20266	19.7447	-0.21435	27.6635	-0.22188	31.5091	-0.23067	38.4571	-0.27553	44.4331	-0.32121	44.0151	-0.27628	4.29455									-0.2776	44.8879	-0.27842	45.428	-0.27824	45.78	-0.27749	43.7349	-0.27714	44.0998	-0.27731	44.4054	-0.27728	44.0231	-0.277	44.2888	-0.27721	43.6457	-0.27758	44.1856
				-0.1949	11.3442	-0.20353	14.3515	-0.21443	19.6869	-0.22512	27.6011	-0.23381	31.4409	-0.24345	38.3895	-0.29034	44.3544	-0.33934	43.9162	-0.29114	4.25924									-0.29316	44.7565	-0.29332	45.3034	-0.29431	45.654	-0.29364	43.6166	-0.29307	43.9849	-0.2935	44.2941	-0.292655	43.8915	-0.29135	44.1581	-0.29227	43.5038	-0.29237	44.0465
				-0.20453	11.2982	-0.2142	14.2997	-0.2256	19.63	-0.23667	27.5376	-0.24647	31.3731	-0.25677	38.3189	-0.30434	44.2737	-0.35578	43.8158	-0.30696	4.22479									-0.30849	44.6265	-0.3085	45.1727	-0.30889	45.5308	-0.30704	43.502	-0.30763	43.8706	-0.30896	44.1794	-0.30807	43.7575	-0.30715	44.024	-0.30728	43.361	-0.30769	43.9049
				-0.21465	11.2526	-0.22458	14.2465	-0.23663	19.5711	-0.24681	27.4724	-0.25873	31.3022	-0.26875	38.2502	-0.31915	44.1918	-0.37351	43.7114	-0.32181	4.18914									-0.32241	44.4951	-0.32336	45.0448	-0.32479	45.3991	-0.32318	43.3821	-0.32218	43.7563	-0.32303	44.0638	-0.32292	43.6234	-0.32255	43.8906	-0.32263	43.2167	-0.32317	43.7625
				-0.22418	11.2056	-0.23471	14.1951	-0.24678	19.512	-0.25853	27.4076	-0.27109	31.2309	-0.27959	38.1783	-0.33439	44.109	-0.39099	43.6091	-0.33702	4.15328									-0.33605	44.3627	-0.33793	44.9138	-0.33781	45.2701	-0.33724	43.2612	-0.3373	43.638	-0.33801	43.9459	-0.337685	43.4885	-0.3363	43.7553	-0.33698	43.0725	-0.33804	43.6176
				-0.23282	11.1592	-0.24488	14.1399	-0.25763	19.4508	-0.27123	27.3414	-0.28331	31.1599	-0.29267	38.106	-0.3503	44.0235	-0.40862	43.5029	-0.35172	4.11713									-0.35183	44.2227	-0.353	44.7777	-0.35293	45.1385	-0.352	43.1372	-0.3521	43.5177	-0.35263	43.827	-0.35204	43.3465	-0.35139	43.6162	-0.35154	42.922	-0.35233	43.4702
				-0.24321	11.1125	-0.25686	14.0858	-0.26905	19.3903	-0.28188	27.2741	-0.29483	31.0879	-0.30526	38.0334	-0.36449	43.937	-0.42606	43.3947	-0.36728	4.0825									-0.3676	44.0836	-0.36838	44.6449	-0.36691	45.0042	-0.36666	43.0103	-0.3677	43.3959	-0.36839	43.7063	-0.367655	43.2027	-0.36645	43.4756	-0.36691	42.7691	-0.36775	43.3217
				-0.25404	11.0641	-0.2665	14.0306	-0.28018	19.3293	-0.29362	27.2062	-0.30676	31.0136	-0.31768	37.9596	-0.37906	43.849	-0.4439	43.2826	-0.38252	4.04489									-0.38257	43.9412	-0.38284	44.5035	-0.38262	44.8698	-0.38033	42.8842	-0.38208	43.2734	-0.38212	43.5866	-0.38215	43.0618	-0.381	43.3349	-0.38164	42.6177	-0.38243	43.1712
				-0.26486	11.0166	-0.27711	13.9762	-0.29165	19.2665	-0.30565	27.1356	-0.32	30.9401	-0.32855	37.8854	-0.39388	43.7606	-0.46203	43.1675	-0.39612	4.01082									-0.39645	43.7993	-0.39793	44.3623	-0.39735	44.732	-0.39586	42.7535	-0.39587	43.1493	-0.39741	43.4633	-0.396315	42.9188	-0.39514	43.1918	-0.39544	42.4639	-0.39645	43.0174
				-0.27512	10.9687	-0.28691	13.9187	-0.3028	19.2033	-0.31654	27.0654	-0.33084	30.8642	-0.34221	37.8083	-0.41037	43.6698	-0.4795	43.0514	-0.4107	3.97527									-0.41136	43.6542	-0.41157	44.2204	-0.41225	44.5949	-0.41048	42.6224	-0.41189	43.0231	-0.41225	43.3383	-0.411825	42.771	-0.4103	43.0462	-0.41038	42.3065	-0.41174	42.8624
				-0.28581	10.9208	-0.29792	13.8618	-0.31268	19.1399	-0.32789	26.9934	-0.34107	30.7871	-0.35517	37.7302	-0.42458	43.5773	-0.49651	42.9316	-0.42621	3.94009									-0.42615	43.5092	-0.42585	44.0795	-0.42631	44.4538	-0.42509	42.4909	-0.42593	42.8938	-0.42687	43.2112	-0.42596	42.6228	-0.42489	42.8984	-0.42503	42.1484	-0.42621	42.7042
				-0.29563	10.8711	-0.30789	13.8048	-0.32311	19.0762	-0.33945	26.9223	-0.35272	30.7091	-0.36816	37.6504	-0.43868	43.4823	-0.51386	42.8055	-0.4417	3.90461									-0.44237	43.3569	-0.44165	43.9293	-0.44311	44.3111	-0.4405	42.3546	-0.44108	42.764	-0.44308	43.0857	-0.44163	42.4701	-0.44046	42.7479	-0.44167	41.983	-0.44266	42.5431
				-0.30485	10.8216	-0.31822	13.7459	-0.33389	19.011	-0.35083	26.8478	-0.3661	30.6289	-0.3796	37.5704	-0.45516	43.3856	-0.53072	42.6791	-0.45759	3.86716									-0.45809	43.2027	-0.45791	43.7813	-0.45726	44.1613	-0.45608	42.219	-0.45697	42.6292	-0.45783	42.9522	-0.457095	42.318	-0.45697	42.5966	-0.45709	41.8212	-0.45726	42.38
				-0.31522	10.7724	-0.32887	13.6868	-0.34594	18.944	-0.36162	26.7706	-0.37722	30.5472	-0.39213	37.4891	-0.47033	43.2863	-0.54763	42.5466	-0.47223	3.83079									-0.47209	43.0482	-0.47338	43.6281	-0.47185	44.0155	-0.47186	42.0793	-0.47191	42.4956	-0.47293	42.8196	-0.472155	42.157	-0.47166	42.4378	-0.47208	41.6515	-0.47229	42.2129
				-0.3257	10.7215	-0.33993	13.6269	-0.35668	18.8759	-0.37327	26.6948	-0.38884	30.4646	-0.40469	37.4052	-0.48527	43.1854	-0.56603	42.4077	-0.48646	3.79557									-0.48813	42.8885	-0.48906	43.4709	-0.48706	43.865	-0.4867	41.938	-0.48776	42.3567	-0.4879	42.6825	-0.486615	41.9979	-0.48624	42.2803	-0.48613	41.4792	-0.48692	42.0411
				-0.33474	10.6707	-0.3503	13.566	-0.36822	18.8071	-0.38429	26.6172	-0.39985	30.3827	-0.41662	37.3211	-0.50044	43.0799	-0.58302	42.2643	-0.50179	3.75866									-0.5027	42.7308	-0.50237	43.3151	-0.5023	43.7077	-0.50172	41.7948	-0.50199	42.2188	-0.50249	42.5467	-0.501775	41.8336	-0.50075	42.117	-0.50149	41.3039	-0.50229	41.8683
				-0.34485	10.6191	-0.3613	13.503	-0.38009	18.7374	-0.39608	26.538	-0.41371	30.296	-0.4288	37.233	-0.51509	42.9735	-0.59976	42.1165	-0.51618	3.72024									-0.51496	42.5687	-0.51691	43.1534	-0.51773	43.5527	-0.51745	41.6461	-0.51727	42.0771	-0.51624	42.4068	-0.51617	41.6666	-0.51579	41.9513	-0.51586	41.1253	-0.51633	41.6923
				-0.35491	10.5651	-0.37031	13.4413	-0.39123	18.6664	-0.4068	26.457	-0.42557	30.2084	-0.44147	37.1425	-0.52905	42.8639	-0.61808	41.9596	-0.53108	3.68346									-0.53064	42.4048	-0.53223	42.9921	-0.53208	43.3922	-0.53202	41.4974	-0.53163	41.9332	-0.53169	42.2681	-0.530675	41.497	-0.53068	41.7831	-0.53126	40.9462	-0.53113	41.5141
				-0.36433	10.5125	-0.38024	13.3777	-0.4007	18.5967	-0.41831	26.3747	-0.43726	30.1172	-0.45501	37.0506	-0.54445	42.7512	-0.63517	41.7982	-0.54636	3.64617									-0.54666	42.2361	-0.54573	42.8273	-0.54759	43.2306	-0.54661	41.3455	-0.54671	41.7869	-0.54702	42.1209	-0.54466	41.3256	-0.54512	41.6127	-0.5457	40.7605	-0.54592	41.3299
				-0.37409	10.4593	-0.39046	13.313	-0.4114	18.522	-0.42986	26.2889	-0.44961	30.0249	-0.46835	36.9577	-0.55971	42.634	-0.65352	41.6274	-0.56106	3.60713									-0.56191	42.0649	-0.56189	42.6592	-0.56231	43.0636	-0.56148	41.192	-0.56162	41.6369	-0.56105	41.9742	-0.56064	41.1508	-0.56016	41.4396	-0.56099	40.5737	-0.56168	41.1432
				-0.38332	10.4053	-0.40133	13.2491	-0.42136	18.4471	-0.44155	26.2036	-0.461	29.9302	-0.48108	36.8612	-0.57441	42.5139	-0.67121	41.4471	-0.57449	3.56993									-0.57615	41.8905	-0.57677	42.4835	-0.57632	42.894	-0.57662	41.0346	-0.57734	41.4868	-0.57682	41.8262	-0.576035	40.9711	-0.57554	41.2606	-0.57636	40.3822	-0.57697	40.9518
				-0.39473	10.3504	-0.4113	13.1819	-0.43272	18.3707	-0.45335	26.1152	-0.4731	29.8326	-0.4922	36.763	-0.58874	42.3903	-0.6865	41.2575	-0.59053	3.52992									-0.59105	41.7086	-0.59315	42.3071	-0.59066	42.7221	-0.59113	40.8753	-0.59191	41.3319	-0.59239	41.6732	-0.590865	40.7886	-0.58946	41.0803	-0.59084	40.1849	-0.59204	40.7582
				-0.40357	10.2955	-0.42236	13.1134	-0.44405	18.2917	-0.46436	26.0258	-0.48546	29.7334	-0.50476	36.662	-0.60482	42.2602	-0.70521	41.0557	-0.60528	3.49284									-0.60586	41.5292	-0.60735	42.1286	-0.6068	42.5466	-0.60726	40.7113	-0.6055	41.1751	-0.60662	41.5175	-0.605485	40.6016	-0.60471	40.8949	-0.60515	39.9853	-0.60612	40.5607
				-0.41519	10.2395	-0.43389	13.0426	-0.45629	18.2116	-0.47672	25.9337	-0.49718	29.6306	-0.51705	36.558	-0.61938	42.1247	-0.7223	40.8416	-0.62151	3.45433									-0.62112	41.3419	-0.62325	41.9434	-0.62254	42.3654	-0.62245	40.5463	-0.62297	41.0149	-0.62172	41.3583	-0.62125	40.4121	-0.62063	40.7066	-0.62094	39.7821	-0.62133	40.3611
				-0.42429	10.1826	-0.44312	12.9733	-0.4669	18.1303	-0.48731	25.8407	-0.50901	29.5261	-0.52844	36.4514	-0.63437	41.985	-0.73989	40.6137	-0.63568	3.41713									-0.6368	41.1454	-0.63795	41.7584	-0.63732	42.1804	-0.63619	40.3771	-0.63709	40.8509	-0.63716	41.1958	-0.636195	40.2194	-0.6357	40.5155	-0.63589	39.5742	-0.63665	40.156
				-0.43374	10.1246	-0.45459	12.9001	-0.47728	18.0468	-0.49881	25.7434	-0.52086	29.4183	-0.54307	36.3415	-0.64872	41.8396	-0.75651	40.3733	-0.65025	3.37529									-0.65125	40.9551	-0.65288	41.5669	-0.65169	41.9913	-0.65154	40.2052	-0.65135	40.684	-0.65088	41.0314	-0.651035	40.0215	-0.65019	40.3209	-0.65105	39.3622	-0.65118	39.9476
				-0.44466	10.0663	-0.46558	12.8264	-0.48905	17.9605	-0.51093	25.6444	-0.53292	29.3081	-0.55437	36.2298	-0.6635	41.6853	-0.77454	40.1156	-0.66616	3.33574									-0.66632	40.7539	-0.66798	41.3719	-0.66725	41.8024	-0.66699	40.0277	-0.66737	40.5106	-0.6668	40.8627	-0.66603	39.8208	-0.66495	40.1233	-0.66615	39.149	-0.66687	39.7368
				-0.4548	10.0075	-0.47522	12.7522	-0.49895	17.8739	-0.52127	25.5429	-0.5452	29.1938	-0.5656	36.1143	-0.67836	41.5277	-0.79174	39.838	-0.68136	3.29579									-0.68126	40.5534	-0.68208	41.1754	-0.68099	41.6041	-0.68251	39.8477	-0.68318	40.3363	-0.68232	40.691	-0.68026	39.6173	-0.68044	39.9194	-0.68137	38.9289	-0.68123	39.5172
				-0.46473	9.94696	-0.4861	12.6745	-0.50978	17.7855	-0.53312	25.4365	-0.5563	29.0763	-0.57891	35.9947	-0.69484	41.3593	-0.80982	39.5394	-0.69621	3.25561									-0.69615	40.3433	-0.69659	40.9714	-0.69595	41.403	-0.69622	39.6644	-0.69702	40.159	-0.69705	40.5152	-0.695615	39.4055	-0.69502	39.7117	-0.69574	38.7029	-0.6965	39.2948
				-0.47535	9.88473	-0.49692	12.5968	-0.52104	17.6922	-0.54472	25.329	-0.56801	28.955	-0.59173	35.8713	-0.70912	41.1794	-0.8256	39.218	-0.71242	3.21292									-0.71173	40.1296	-0.71254	40.7602	-0.71155	41.1941	-0.71231	39.4741	-0.71334	39.9778	-0.71239	40.3342	-0.710555	39.1889	-0.71064	39.4956	-0.71107	38.4736	-0.71145	39.0656
				-0.48494	9.82291	-0.50786	12.5156	-0.53156	17.5998	-0.55635	25.2188	-0.57979	28.8309	-0.60357	35.7448	-0.72412	40.9923	-0.84344	38.8715	-0.72736	3.16952									-0.7273	39.9099	-0.7268	40.5453	-0.72715	40.9806	-0.72673	39.2798	-0.72754	39.7881	-0.72717	40.1486	-0.72623	38.9664	-0.72646	39.2743	-0.72677	38.2374	-0.72675	38.8312
				-0.49566	9.75811	-0.51747	12.4333	-0.54258	17.503	-0.5675	25.1015	-0.59198	28.7021	-0.61627	35.6111	-0.73915	40.7972	-0.86149	38.4947	-0.74184	3.12815									-0.74125	39.6868	-0.74234	40.3286	-0.74267	40.7633	-0.74059	39.0815	-0.74266	39.5933	-0.74196	39.9589	-0.74158	38.7379	-0.74133	39.0507	-0.74206	37.994	-0.7419	38.594
				-0.5049	9.69405	-0.52753	12.3483	-0.55346	17.4044	-0.57824	24.9826	-0.60362	28.5673	-0.62816	35.4745	-0.75439	40.5899	-0.87794	38.0874	-0.75631	3.08513									-0.75649	39.4575	-0.75746	40.1005	-0.75689	40.5412	-0.75641	38.8803	-0.7568	39.4006	-0.75752	39.7637	-0.756045	38.5067	-0.75578	38.8227	-0.75694	37.7474	-0.75707	38.3499
				-0.51414	9.62716	-0.53652	12.2619	-0.56331	17.3021	-0.59035	24.8604	-0.61644	28.4271	-0.64062	35.3319	-0.76845	40.3716	-0.895	37.6477	-0.7722	3.04226									-0.77213	39.2266	-0.77309	39.8702	-0.77177	40.312	-0.7719	38.6725	-0.77213	39.1994	-0.77299	39.5635	-0.770065	38.2744	-0.77026	38.5904	-0.77118	37.4979	-0.77116	38.1015
				-0.52381	9.56004	-0.54749	12.1728	-0.57427	17.1978	-0.60069	24.7322	-0.62792	28.2831	-0.65344	35.1835	-0.78307	40.1419	-0.91272	37.1717	-0.78666	2.99857									-0.78667	38.9827	-0.78824	39.631	-0.7869	40.0773	-0.78668	38.4638	-0.78584	38.9936	-0.78672	39.3596	-0.784755	38.0323	-0.78469	38.3537	-0.78521	37.244	-0.78605	37.8492
				-0.53342	9.49169	-0.55811	12.081	-0.58535	17.0905	-0.61246	24.6003	-0.64022	28.1324	-0.66527	35.0285	-0.79952	39.895	-0.92912	36.6558	-0.8012	2.95443									-0.80071	38.7368	-0.80313	39.3845	-0.80237	39.8355	-0.8023	38.25	-0.8029	38.7842	-0.80242	39.1491	-0.800235	37.787	-0.79991	38.1096	-0.80064	36.983	-0.80184	37.5884
				-0.5437	9.42177	-0.56835	11.9859	-0.59635	16.9784	-0.6253	24.4625	-0.65221	27.9742	-0.67726	34.8656	-0.81431	39.6331	-0.9461	36.1028	-0.8172	2.91062									-0.8168	38.4858	-0.81874	39.1307	-0.81657	39.5874	-0.81722	38.0286	-0.81807	38.5685	-0.81694	38.9363	-0.816345	37.5353	-0.81624	37.8585	-0.81613	36.715	-0.81705	37.3206
				-0.55358	9.35042	-0.57962	11.889	-0.60849	16.8624	-0.63669	24.32	-0.66472	27.809	-0.68975	34.6966	-0.8286	39.3539	-0.964	35.5049	-0.83141	2.86599									-0.83025	38.2264	-0.83412	38.8788	-0.83172	39.3295	-0.832	37.8024	-0.83284	38.349	-0.83219	38.7159	-0.830735	37.2764	-0.83053	37.6003	-0.83083	36.4367	-0.8318	37.0449
				-0.56298	9.27658	-0.59	11.7891	-0.62056	16.7412	-0.64779	24.1717	-0.67613	27.6391	-0.70383	34.518	-0.84329	39.0576	-0.98086	34.8616	-0.84732	2.81953									-0.84592	37.9585	-0.84912	38.6098	-0.84739	39.0634	-0.84628	37.5728	-0.84833	38.1203	-0.84688	38.4897	-0.8464	37.0102	-0.84587	37.3357	-0.84607	36.1551	-0.84711	36.7631
				-0.57278	9.20061	-0.60066	11.685	-0.63025	16.6162	-0.65937	24.0189	-0.689	27.4583	-0.7157	34.3293	-0.858	38.7396	-0.99578	34.1749	-0.86321	2.77241									-0.8607	37.6878	-0.86422	38.3383	-0.8628	38.7914	-0.86274	37.3372	-0.86248	37.8903	-0.86232	38.2578	-0.861675	36.7375	-0.86083	37.0649	-0.86206	35.8654	-0.86241	36.4744
				-0.58319	9.12488	-0.61103	11.5777	-0.64093	16.487	-0.67143	23.857	-0.7	27.2705	-0.72808	34.1294	-0.87245	38.4015	-1.01372	33.4476	-0.87751	2.72284									-0.87508	37.4067	-0.87818	38.0543	-0.87736	38.5065	-0.87636	37.0986	-0.87743	37.6524	-0.87724	38.0174	-0.876475	36.4545	-0.87605	36.7838	-0.8766	35.5656	-0.87688	36.1733
				-0.59287	9.04716	-0.62246	11.4643	-0.65164	16.3517	-0.68303	23.6886	-0.7122	27.069	-0.73978	33.9216	-0.88672	38.0382	-1.02994	32.6762	-0.89136	2.67726									-0.89055	37.1139	-0.89387	37.7612	-0.89262	38.2138	-0.89159	36.8496	-0.89191	37.4078	-0.89294	37.7713	-0.89069	36.1653	-0.8904	36.4943	-0.89129	35.2579	-0.89161	35.8666
				-0.60242	8.96615	-0.6335	11.348	-0.66245	16.2119	-0.69329	23.5123	-0.72528	26.8584	-0.75238	33.7038	-0.90213	37.6493	-1.04823	31.8632	-0.90691	2.62682									-0.90707	36.816	-0.90812	37.4584	-0.90686	37.9073	-0.90699	36.5963	-0.90759	37.1566	-0.9079	37.5189	-0.906095	35.8679	-0.90564	36.1978	-0.90567	34.9419	-0.90649	35.5491
				-0.61328	8.88228	-0.64423	11.2261	-0.67341	16.0652	-0.70441	23.3277	-0.73545	26.6388	-0.76587	33.4733	-0.91601	37.234	-1.06482	31.0101	-0.92238	2.57513									-0.92022	36.5025	-0.92176	37.1474	-0.92097	37.5914	-0.92081	36.3338	-0.92226	36.8976	-0.92181	37.2544	-0.920955	35.5607	-0.92046	35.8911	-0.92118	34.6208	-0.92181	35.225
				-0.62335	8.79698	-0.65421	11.101	-0.68592	15.9106	-0.71691	23.13	-0.7482	26.4076	-0.77793	33.2309	-0.93102	36.7907	-1.08175	30.1303	-0.93624	2.52415									-0.93568	36.1802	-0.93647	36.818	-0.93678	37.2601	-0.9355	36.0621	-0.9371	36.6281	-0.93617	36.9802	-0.93679	35.2424	-0.93673	35.5723	-0.9368	34.2872	-0.9368	34.8874
				-0.63397	8.70825	-0.66382	10.9704	-0.69579	15.7511	-0.72738	22.9236	-0.7602	26.1627	-0.78982	32.975	-0.9453	36.3195	-1.09857	29.2504	-0.95117	2.47284									-0.95156	35.8448	-0.95166	36.4805	-0.95083	36.9148	-0.95062	35.7823	-0.95282	36.3524	-0.95088	36.6983	-0.95118	34.9125	-0.95097	35.2456	-0.95198	33.9408	-0.95229	34.5402
				-0.64369	8.6186	-0.674	10.8347	-0.70679	15.5802	-0.73934	22.7071	-0.77159	25.9047	-0.80226	32.7029	-0.95985	35.818	-1.1157	28.3705	-0.96665	2.42036									-0.96655	35.4995	-0.9671	36.1275	-0.96691	36.5517	-0.96666	35.4923	-0.96746	36.0635	-0.96652	36.405	-0.966585	34.5712	-0.96659	34.905	-0.96679	33.586	-0.96655	34.1809
				-0.65424	8.52408	-0.68417	10.6925	-0.7172	15.4022	-0.7511	22.4776	-0.78264	25.6333	-0.81482	32.4171	-0.9747	35.2832	-1.13309	27.4905	-0.98158	2.36487									-0.98051	35.1397	-0.98279	35.7611	-0.98266	36.1664	-0.98122	35.1928	-0.9822	35.7654	-0.98178	36.098	-0.9823	34.2157	-0.9809	34.5506	-0.9822	33.216	-0.98318	33.8058
				-0.6635	8.42644	-0.69408	10.5454	-0.72921	15.2165	-0.76281	22.2386	-0.79532	25.3451	-0.82809	32.1129	-0.98947	34.7182	-1.15026	26.6106	-0.9958	2.30973									-0.99538	34.7672	-0.9967	35.3723	-0.99693	35.7646	-0.99638	34.8813	-0.99738	35.4545	-0.99618	35.7802	-0.997535	33.8469	-0.99763	34.1801	-0.9974	32.8353	-0.99708	33.4165
				-0.67327	8.32733	-0.70429	10.3871	-0.74001	15.0208	-0.77354	21.9858	-0.80699	25.0425	-0.83935	31.7909	-1.00358	34.1238	-1.16676	25.7307	-1.01197	2.25025									-1.01115	34.3708	-1.01285	34.9622	-1.01154	35.341	-1.01174	34.5593	-1.01229	35.1328	-1.0112	35.4485	-1.01201	33.4638	-1.01136	33.7957	-1.01195	32.4387	-1.01265	33.0127
				-0.68343	8.22298	-0.71487	10.2224	-0.75013	14.8165	-0.78411	21.7184	-0.81767	24.7225	-0.85114	31.4527	-1.01859	33.4999	-1.18449	24.8508	-1.02623	2.19133									-1.0258	33.9612	-1.02818	34.5359	-1.02734	34.8941	-1.0258	34.2278	-1.02739	34.7972	-1.02654	35.1007	-1.02693	33.0626	-1.02626	33.3943	-1.02689	32.0291	-1.02781	32.591
				-0.69237	8.11512	-0.72566	10.0507	-0.76099	14.6022	-0.79511	21.4375	-0.82985	24.3852	-0.86411	31.0939	-1.03339	32.8439	-1.20183	23.9708	-1.04168	2.13418									-1.04302	33.5307	-1.04273	34.0848	-1.04255	34.4168	-1.04037	33.8824	-1.04249	34.4472	-1.04078	34.7372	-1.0417	32.6397	-1.04101	32.9696	-1.04186	31.6022	-1.04271	32.1503
				-0.70293	8.00307	-0.73545	9.87076	-0.77389	14.3764	-0.80635	21.1393	-0.84252	24.0314	-0.87585	30.7135	-1.0485	32.1584	-1.21798	23.0909	-1.05705	2.07201									-1.05608	33.0758	-1.05701	33.6069	-1.05718	33.908	-1.05613	33.5238	-1.05751	34.0828	-1.05771	34.3547	-1.05717	32.1974	-1.05654	32.5207	-1.05691	31.1572	-1.05759	31.6869
				-0.7133	7.88434	-0.74686	9.68113	-0.78374	14.1387	-0.81854	20.8249	-0.85412	23.6575	-0.88765	30.3093	-1.06133	31.4406	-1.23543	22.211	-1.07211	2.00884									-1.0719	32.602	-1.07225	33.0939	-1.07273	33.3619	-1.0713	33.1521	-1.07152	33.701	-1.07199	33.9509	-1.07174	31.7275	-1.07148	32.0476	-1.0713	30.691	-1.07148	31.2
				-0.72382	7.76178	-0.75714	9.48285	-0.79388	13.8881	-0.82965	20.4944	-0.8667	23.266	-0.90073	29.8856	-1.07786	30.6934	-1.25295	21.3311	-1.08598	1.94485									-1.08523	32.1015	-1.08819	32.5604	-1.08606	32.7769	-1.08695	32.7594	-1.08769	33.2983	-1.08703	33.5254	-1.08682	31.2296	-1.086	31.5453	-1.08652	30.1985	-1.08758	30.6836
				-0.73345	7.63461	-0.7686	9.27299	-0.80613	13.6253	-0.84152	20.1459	-0.87795	22.8539	-0.91211	29.44	-1.09243	29.9206	-1.26893	20.4511	-1.10134	1.87833									-1.10121	31.57	-1.10273	31.9773	-1.10142	32.15	-1.10168	32.3513	-1.10156	32.8783	-1.10131	33.0777	-1.10225	30.6989	-1.10091	31.0102	-1.10177	29.6801	-1.10212	30.1392
				-0.74377	7.50301	-0.7792	9.05475	-0.81696	13.3511	-0.85276	19.7819	-0.88844	22.4222	-0.92492	28.9727	-1.10601	29.1243	-1.28658	19.5712	-1.11541	1.81314									-1.11493	31.0113	-1.11787	31.3608	-1.11582	31.4775	-1.11644	31.9237	-1.11518	32.4373	-1.11605	32.6024	-1.1162	30.1349	-1.11513	30.4374	-1.11568	29.1356	-1.11627	29.5619
				-0.75339	7.3642	-0.78901	8.82582	-0.82701	13.0617	-0.86358	19.3981	-0.89984	21.9712	-0.93641	28.4805	-1.12133	28.3028	-1.30416	18.6913	-1.13007	1.74587									-1.13077	30.4205	-1.13236	30.699	-1.13152	30.7503	-1.13087	31.478	-1.13012	31.9718	-1.13162	32.0989	-1.13138	29.5327	-1.13029	29.8265	-1.1312	28.5592	-1.13091	28.9495
				-0.76332	7.22176	-0.79832	8.58741	-0.83886	12.759	-0.87485	18.9973	-0.91361	21.5019	-0.94979	27.9675	-1.1355	27.4593	-1.32193	17.8114	-1.14484	1.67668									-1.14607	29.7881	-1.14688	29.9875	-1.14667	29.9717	-1.14545	31.0106	-1.14573	31.4778	-1.14601	31.564	-1.1458	28.8859	-1.14553	29.165	-1.14645	27.9462	-1.14625	28.2922
				-0.77273	7.07246	-0.81108	8.33633	-0.84829	12.4434	-0.88607	18.5797	-0.92483	21.0131	-0.96037	27.4307	-1.1507	26.5915	-1.34037	16.9314	-1.15936	1.60255									-1.15989	29.1146	-1.16004	29.2244	-1.16147	29.1407	-1.16162	30.516	-1.15976	30.9578	-1.15983	30.9917	-1.15985	28.1898	-1.16033	28.4521	-1.16085	27.295	-1.16054	27.5903
				-0.78339	6.91544	-0.82147	8.07659	-0.85984	12.1142	-0.89694	18.1447	-0.93664	20.5035	-0.9726	26.8725	-1.16515	25.7118	-1.35783	16.0515	-1.17444	1.53117									-1.17649	28.3931	-1.17639	28.4023	-1.17527	28.2409	-1.17604	29.9966	-1.17457	30.3998	-1.17572	30.3811	-1.17591	27.4365	-1.17558	27.6826	-1.17608	26.6029	-1.1761	26.8419
				-0.7926	6.75267	-0.83193	7.80531	-0.87025	11.7712	-0.90946	17.6957	-0.94801	19.9792	-0.98588	26.2948	-1.18047	24.8318	-1.37458	15.1716	-1.19136	1.45421									-1.18957	27.6237	-1.19083	27.5223	-1.19002	27.2746	-1.19076	29.4471	-1.18933	29.809	-1.18943	29.729	-1.19101	26.6262	-1.19008	26.8581	-1.19097	25.8668	-1.19114	26.0443
				-0.80326	6.58146	-0.84292	7.52548	-0.8803	11.4138	-0.92012	17.2307	-0.95997	19.4366	-0.99958	25.6955	-1.19519	23.9519	-1.39165	14.2917	-1.20547	1.37659									-1.20514	26.7974	-1.20637	26.5794	-1.20591	26.2407	-1.20669	28.8648	-1.20482	29.179	-1.20478	29.0357	-1.206	25.7499	-1.20567	25.9609	-1.20553	25.0794	-1.20573	25.186
				-0.81343	6.40353	-0.85304	7.23724	-0.89054	11.0468	-0.93017	16.7512	-0.97179	18.8769	-1.01163	25.0768	-1.21071	23.0719	-1.4107	13.4117	-1.22017	1.29618									-1.21991	25.9054	-1.22071	25.5675	-1.22113	25.1308	-1.21976	28.2483	-1.22046	28.5029	-1.22037	28.29	-1.22134	24.8061	-1.22139	24.9936	-1.22096	24.2398	-1.22072	24.2714
				-0.82301	6.21815	-0.8626	6.9399	-0.90137	10.6699	-0.94221	16.2567	-0.98427	18.3029	-1.02517	24.4418	-1.22488	22.192	-1.42987	12.5318	-1.23456	1.21442									-1.23548	24.9515	-1.23675	24.4978	-1.23603	23.9538	-1.23568	27.5913	-1.23507	27.7806	-1.23654	27.4962	-1.23527	23.7927	-1.23531	23.9589	-1.23601	23.349	-1.2358	23.3055
				-0.83336	6.02731	-0.87252	6.63842	-0.91349	10.2809	-0.95403	15.7502	-0.99538	17.7164	-1.03617	23.7905	-1.23944	21.312	-1.44734	11.6519	-1.24994	1.13256									-1.2503	23.9398	-1.25114	23.358	-1.25003	22.7132	-1.25161	26.8918	-1.24982	27.0109	-1.25122	26.6478	-1.24985	22.7052	-1.24965	22.8505	-1.25044	22.4045	-1.25069	22.2838
				-0.8433	5.82811	-0.88213	6.331	-0.92362	9.88256	-0.96608	15.2295	-1.00791	17.1189	-1.0494	23.1241	-1.25407	20.4321	-1.46717	10.772	-1.26469	1.04833									-1.26488	22.864	-1.26567	22.1633	-1.2662	21.4137	-1.26545	26.1483	-1.26475	26.1896	-1.26483	25.7433	-1.26558	21.5459	-1.26532	21.6688	-1.26574	21.4042	-1.2657	21.2042
				-0.8523	5.6228	-0.89268	6.01887	-0.93527	9.47896	-0.97733	14.6993	-1.01942	16.5117	-1.06076	22.4411	-1.26938	19.5521	-1.4841	9.89202	-1.27947	0.96455									-1.27944	21.7282	-1.2803	20.9033	-1.28222	20.0622	-1.28185	25.3589	-1.2801	25.3159	-1.28029	24.7872	-1.27975	20.3213	-1.27908	20.4202	-1.27987	20.3538	-1.2804	20.0737
				-0.86329	5.41168	-0.90324	5.70135	-0.94719	9.06914	-0.98804	14.1609	-1.03204	15.897	-1.07321	21.7454	-1.28379	18.6722	-1.50227	9.0121	-1.29505	0.87671									-1.29443	20.5364	-1.29494	19.5903	-1.29556	18.6712	-1.29531	24.5191	-1.29483	24.3876	-1.29407	23.7745	-1.29493	19.0356	-1.2948	19.1101	-1.29423	19.2552	-1.29534	18.894
				-0.87254	5.19313	-0.91361	5.38179	-0.95696	8.65665	-0.99913	13.6193	-1.04307	15.2735	-1.08505	21.0378	-1.29906	17.7922	-1.52038	8.13217	-1.30916	0.78826									-1.30836	19.288	-1.30993	18.2323	-1.30981	17.2404	-1.31061	23.628	-1.3102	23.4043	-1.30939	22.7063	-1.30956	17.6967	-1.3092	17.7484	-1.30902	18.1094	-1.3099	17.6742
				-0.88234	4.96728	-0.92418	5.06029	-0.96819	8.24013	-1.01203	13.0717	-1.05521	14.6463	-1.09679	20.3175	-1.31373	16.9123	-1.53838	7.25621	-1.32377	0.6988									-1.32388	17.9917	-1.32538	16.8308	-1.32582	15.7967	-1.32566	22.6858	-1.32425	22.3697	-1.3248	21.5857	-1.32469	16.3153	-1.32381	16.347	-1.32446	16.924	-1.32512	16.4206
				-0.89241	4.73771	-0.93458	4.73938	-0.97902	7.82206	-1.02309	12.5197	-1.06657	14.0149	-1.10915	19.5906	-1.3288	16.0323	-1.55626	6.42645	-1.34042	0.60565									-1.33864	16.6629	-1.34085	15.4055	-1.34023	14.3306	-1.34009	21.691	-1.34094	21.2768	-1.34055	20.4138	-1.33958	14.906	-1.3389	14.9218	-1.33856	15.7074	-1.34013	15.1432
				-0.90218	4.50305	-0.9446	4.42171	-0.99069	7.40298	-1.03535	11.9625	-1.07947	13.3817	-1.1227	18.8579	-1.34347	15.1523	-1.57557	5.65745	-1.35579	0.51339									-1.35597	15.298	-1.35558	13.962	-1.35604	12.8635	-1.35536	20.6449	-1.35605	20.1324	-1.35502	19.1908	-1.35436	13.4859	-1.35344	13.4893	-1.35376	14.4698	-1.35463	13.8534
				-0.91236	4.26413	-0.95524	4.10618	-1.00247	6.98451	-1.04521	11.4027	-1.08996	12.7482	-1.1343	18.1156	-1.35853	14.2724	-1.59372	4.95072	-1.37018	0.4214									-1.36946	13.921	-1.3711	12.5234	-1.36917	11.4131	-1.37005	19.5516	-1.37022	18.9432	-1.36968	17.9254	-1.36944	12.0719	-1.36929	12.0545	-1.3694	13.2157	-1.36989	12.5564
				-0.92215	4.02359	-0.9661	3.79495	-1.01209	6.56848	-1.05659	10.8439	-1.10253	12.1135	-1.14776	17.3657	-1.37358	13.3924	-1.61179	4.30055	-1.38564	0.32357									-1.38344	12.5461	-1.38637	11.1007	-1.38598	9.98307	-1.38453	18.4104	-1.38534	17.7121	-1.38591	16.624	-1.38497	10.6717	-1.38501	10.6319	-1.38509	11.9522	-1.38493	11.2632
				-0.93302	3.7825	-0.97667	3.48816	-1.02371	6.15431	-1.06777	10.2831	-1.11325	11.482	-1.15945	16.6099	-1.38915	12.5125	-1.62928	3.71001	-1.40045	0.22788									-1.40032	11.185	-1.40097	9.71025	-1.40109	8.59997	-1.40012	17.2271	-1.40082	16.44	-1.40117	15.2909	-1.40032	9.30187	-1.39998	9.24501	-1.40023	10.6921	-1.40023	9.98957
				-0.94181	3.53908	-0.98698	3.18576	-1.03442	5.7441	-1.08002	9.72632	-1.12619	10.8508	-1.17171	15.8524	-1.40304	11.6325	-1.64641	3.1729	-1.4152	0.12849									-1.41464	9.84932	-1.416	8.35651	-1.41635	7.26992	-1.41483	16.0073	-1.41671	15.1396	-1.41611	13.9331	-1.41514	7.98201	-1.41506	7.91208	-1.4154	9.45196	-1.41538	8.74819
				-0.95301	3.29434	-0.99765	2.89191	-1.04582	5.34296	-1.09181	9.17361	-1.13891	10.2234	-1.1847	15.0926	-1.4203	10.7525	-1.66376	2.68975	-1.43134	0.02608									-1.43115	8.54579	-1.43228	7.06159	-1.43148	6.00615	-1.43033	14.7561	-1.43194	13.8174	-1.43173	12.56	-1.43151	6.71993	-1.43067	6.63948	-1.43089	8.23466	-1.43125	7.53903
				-0.96164	3.05394	-1.00841	2.60164	-1.05617	4.94848	-1.10312	8.62274	-1.15052	9.59905	-1.19685	14.3321	-1.43499	9.87259	-1.68118	2.25321	-1.44698	-0.07532									-1.44558	7.29418	-1.44665	5.83404	-1.44902	4.81484	-1.44548	13.4748	-1.4471	12.4742	-1.44675	11.1785	-1.44626	5.52385	-1.44483	5.43625	-1.44574	7.05074	-1.44677	6.37555
				-0.97151	2.81238	-1.01903	2.31987	-1.06723	4.56056	-1.11235	8.0807	-1.16264	8.97952	-1.21037	13.5732	-1.4502	8.99264	-1.70049	1.85656	-1.46166	-0.18021									-1.46043	6.10245	-1.46297	4.67679	-1.46263	3.71861	-1.46207	12.1785	-1.46064	11.1264	-1.46219	9.80231	-1.46156	4.40843	-1.46077	4.31772	-1.46103	5.91346	-1.46135	5.2649
				-0.98222	2.57297	-1.03044	2.04847	-1.07791	4.18175	-1.12424	7.54683	-1.17396	8.36542	-1.22329	12.8105	-1.4663	8.11268	-1.71738	1.50078	-1.47575	-0.28441									-1.47545	4.97389	-1.47712	3.59675	-1.47629	2.70264	-1.47473	10.884	-1.47584	9.78517	-1.477	8.44929	-1.47616	3.3756	-1.47556	3.28635	-1.47535	4.8296	-1.47527	4.215
				-0.99141	2.33849	-1.0398	1.7834	-1.08952	3.81079	-1.13651	7.02044	-1.1871	7.75971	-1.23429	12.0532	-1.481	7.24293	-1.73677	1.17926	-1.49064	-0.39217									-1.49114	3.91517	-1.4915	2.60832	-1.49173	1.78047	-1.48998	9.60087	-1.49026	8.46543	-1.4925	7.12925	-1.49072	2.42752	-1.49018	2.34502	-1.49063	3.80562	-1.49063	3.23236
				-1.00251	2.10752	-1.05168	1.5272	-1.10086	3.44953	-1.14731	6.50218	-1.19885	7.16438	-1.24711	11.301	-1.49658	6.40717	-1.75404	0.88859	-1.5054	-0.49839									-1.50643	2.93395	-1.50586	1.70804	-1.50776	0.95215	-1.50548	8.33889	-1.50482	7.17788	-1.5085	5.86058	-1.50579	1.56686	-1.50577	1.48849	-1.5059	2.84622	-1.50601	2.31703
				-1.0122	1.87966	-1.06153	1.28063	-1.11152	3.09733	-1.15943	5.99448	-1.21008	6.57623	-1.26006	10.5559	-1.5125	5.60596	-1.77256	0.626	-1.52144	-0.61054									-1.52193	2.02258	-1.52045	0.89742	-1.5212	0.20612	-1.52063	7.10475	-1.52055	5.93644	-1.52299	4.65439	-1.52065	0.78381	-1.52061	0.71087	-1.52081	1.94866	-1.52127	1.46635
				-1.02331	1.65753	-1.07155	1.04057	-1.12161	2.75657	-1.17171	5.49572	-1.22334	5.99936	-1.2722	9.81785	-1.52731	4.84346	-1.78961	0.3861	-1.53746	-0.71821									-1.53635	1.19084	-1.53585	0.16063	-1.53696	-0.46813	-1.53605	5.91157	-1.53549	4.74805	-1.53763	3.52019	-1.5372	0.07223	-1.53667	0.00929	-1.5366	1.11617	-1.53648	0.68439
				-1.03241	1.44129	-1.08194	0.80967	-1.13412	2.42404	-1.18346	5.00689	-1.23506	5.43444	-1.28416	9.08733	-1.54506	4.12296	-1.80733	0.16723	-1.55226	-0.82847									-1.55211	0.43217	-1.55255	-0.5028	-1.5521	-1.06867	-1.5506	4.77275	-1.55076	3.62748	-1.55433	2.4661	-1.55228	-0.569555	-1.552	-0.6239	-1.55149	0.35479	-1.55245	-0.03292
				-1.04343	1.22993	-1.09289	0.58786	-1.1451	2.10371	-1.19585	4.53063	-1.24715	4.88463	-1.29716	8.37057	-1.55931	3.44194	-1.82463	-0.03033	-1.56721	-0.94018									-1.56698	-0.24901	-1.56832	-1.09321	-1.56715	-1.60382	-1.56677	3.69317	-1.56665	2.57906	-1.56828	1.49369	-1.56683	-1.1495	-1.56611	-1.19685	-1.56626	-0.3438	-1.56708	-0.6901
				-1.05316	1.02648	-1.10265	0.37544	-1.15544	1.79474	-1.20663	4.0662	-1.25983	4.35155	-1.30961	7.6702	-1.57512	2.80441	-1.84022	-0.21171	-1.58231	-1.05173									-1.58262	-0.86374	-1.58228	-1.62561	-1.58165	-2.08404	-1.58166	2.68486	-1.58236	1.61424	-1.5829	0.61542	-1.58249	-1.67315	-1.58126	-1.70994	-1.58127	-0.97886	-1.58217	-1.28597
				-1.06279	0.82689	-1.11245	0.1729	-1.16719	1.49424	-1.21813	3.61651	-1.27197	3.83375	-1.32266	6.98343	-1.59073	2.2089	-1.85856	-0.38393	-1.59705	-1.16385									-1.59718	-1.41635	-1.59623	-2.10689	-1.59754	-2.51297	-1.59751	1.74785	-1.59684	0.73317	-1.59777	-0.17871	-1.59743	-2.15116	-1.5968	-2.17704	-1.59639	-1.55589	-1.59702	-1.82281
				-1.07245	0.63332	-1.12298	-0.02178	-1.17832	1.20501	-1.23009	3.17789	-1.28365	3.33469	-1.33335	6.31263	-1.60496	1.65548	-1.87705	-0.54377	-1.61196	-1.27517									-1.61284	-1.92196	-1.61121	-2.54639	-1.61191	-2.90202	-1.6122	0.88544	-1.6118	-0.06971	-1.61235	-0.89096	-1.61199	-2.58724	-1.61125	-2.60416	-1.61115	-2.08209	-1.61199	-2.31152
				-1.0824	0.44675	-1.13468	-0.20816	-1.18957	0.92874	-1.24133	2.75455	-1.29538	2.85249	-1.3473	5.66193	-1.62024	1.14393	-1.89417	-0.69339	-1.62642	-1.386									-1.62747	-2.38202	-1.62617	-2.94776	-1.62721	-3.25029	-1.62672	0.10349	-1.62707	-0.79372	-1.62799	-1.52143	-1.62655	-2.98224	-1.62685	-2.994	-1.62613	-2.55787	-1.62637	-2.7537
				-1.09282	0.26358	-1.14605	-0.39013	-1.20091	0.66247	-1.25371	2.34315	-1.30791	2.38893	-1.36113	5.03101	-1.63563	0.6709	-1.91299	-0.83264	-1.64137	-1.49662									-1.64215	-2.80407	-1.64078	-3.30937	-1.64298	-3.56818	-1.64332	-0.60845	-1.64199	-1.44073	-1.64343	-2.08087	-1.64116	-3.34436	-1.64132	-3.34855	-1.64182	-2.99328	-1.6414	-3.15863
				-1.10263	0.08703	-1.15602	-0.56361	-1.21197	0.4076	-1.26377	1.94816	-1.32027	1.94514	-1.37261	4.42134	-1.65191	0.23705	-1.92996	-0.96504	-1.65595	-1.60395									-1.65539	-3.18817	-1.65624	-3.6415	-1.65726	-3.85916	-1.65868	-1.2487	-1.65717	-2.01859	-1.65662	-2.57617	-1.65689	-3.67794	-1.65637	-3.67527	-1.65664	-3.38879	-1.65661	-3.52596
				-1.11275	-0.08301	-1.16651	-0.73022	-1.22327	0.16283	-1.27603	1.56913	-1.33166	1.52095	-1.38591	3.82965	-1.66658	-0.15927	-1.94671	-1.08893	-1.66995	-1.71494									-1.67017	-3.54594	-1.67232	-3.95088	-1.6731	-4.13063	-1.67178	-1.82523	-1.67109	-2.53615	-1.67175	-3.0146	-1.67126	-3.98563	-1.67108	-3.97895	-1.6714	-3.75174	-1.67145	-3.86402
				-1.12328	-0.24673	-1.17711	-0.8913	-1.234	-0.07229	-1.28715	1.20669	-1.34421	1.1142	-1.39911	3.25985	-1.68219	-0.5221	-1.96584	-1.20896	-1.68518	-1.82339									-1.68658	-3.87585	-1.68716	-4.23325	-1.68786	-4.3853	-1.68688	-2.34351	-1.68652	-2.99631	-1.68809	-3.40627	-1.68549	-4.27727	-1.6858	-4.26245	-1.68614	-4.08763	-1.68624	-4.17341
				-1.13152	-0.40429	-1.18784	-1.04634	-1.24507	-0.29638	-1.29869	0.86073	-1.35701	0.72705	-1.41313	2.71231	-1.69861	-0.85651	-1.98246	-1.32188	-1.70041	-1.93109									-1.70163	-4.18087	-1.70157	-4.49587	-1.70104	-4.62352	-1.70222	-2.80901	-1.70214	-3.40693	-1.7015	-3.7525	-1.70107	-4.55013	-1.70067	-4.52848	-1.70164	-4.40069	-1.70225	-4.46044
				-1.14236	-0.55816	-1.19958	-1.19502	-1.25533	-0.51127	-1.30995	0.53321	-1.36887	0.36177	-1.42579	2.19028	-1.71363	-1.16245	-2	-1.42868	-1.71611	-2.03738									-1.71632	-4.4662	-1.71803	-4.74538	-1.71712	-4.84023	-1.71637	-3.22754	-1.71651	-3.77442	-1.71772	-4.06751	-1.71688	-4.80687	-1.71568	-4.77787	-1.71663	-4.69066	-1.71729	-4.73016
				-1.15224	-0.70842	-1.2098	-1.33781	-1.26597	-0.71477	-1.32213	0.22023	-1.38078	0.01846	-1.43825	1.6926	-1.72919	-1.44113	-2.01667	-1.53114	-1.7311	-2.14271									-1.7319	-4.73156	-1.73184	-4.9727	-1.73289	-5.05175	-1.7321	-3.61243	-1.73241	-4.10547	-1.73373	-4.34949	-1.7323	-5.04722	-1.73134	-5.01333	-1.7319	-4.96281	-1.73203	-4.98136
				-1.16231	-0.85281	-1.22094	-1.47635	-1.27754	-0.90884	-1.33469	-0.07668	-1.39402	-0.3038	-1.45123	1.22283	-1.7443	-1.6976	-2.03463	-1.62982	-1.74709	-2.2468									-1.74653	-4.98095	-1.74632	-5.19466	-1.74812	-5.24978	-1.74636	-3.9589	-1.74858	-4.40566	-1.74852	-4.60666	-1.74715	-5.27628	-1.74609	-5.23564	-1.7471	-5.21989	-1.74754	-5.22058
				-1.17209	-0.99135	-1.23062	-1.60758	-1.28858	-1.09379	-1.34542	-0.35745	-1.40703	-0.60628	-1.46394	0.78215	-1.75986	-1.93135	-2.0528	-1.72603	-1.76161	-2.34896									-1.76115	-5.2179	-1.76142	-5.4016	-1.76306	-5.43568	-1.76159	-4.27485	-1.76261	-4.67977	-1.76429	-4.84382	-1.76222	-5.49295	-1.76196	-5.4493	-1.76257	-5.46404	-1.7631	-5.44675
				-1.18196	-1.12729	-1.24084	-1.73396	-1.30043	-1.27229	-1.35688	-0.6217	-1.4189	-0.89012	-1.4763	0.36852	-1.77368	-2.14747	-2.06968	-1.81706	-1.77682	-2.45028									-1.7766	-5.44296	-1.77708	-5.59834	-1.77979	-5.61577	-1.77743	-4.5656	-1.77844	-4.93466	-1.77874	-5.06323	-1.77679	-5.69839	-1.77624	-5.64921	-1.77672	-5.69594	-1.77761	-5.65963
				-1.19359	-1.25707	-1.25052	-1.85582	-1.31126	-1.44395	-1.36982	-0.87112	-1.43197	-1.15762	-1.48886	-0.01981	-1.78857	-2.34824	-2.08685	-1.9053	-1.79118	-2.54896									-1.79194	-5.65564	-1.79119	-5.78908	-1.79393	-5.79034	-1.79236	-4.83265	-1.7927	-5.16974	-1.79278	-5.26985	-1.79168	-5.8969	-1.79087	-5.84262	-1.79186	-5.9177	-1.79288	-5.86511
				-1.20257	-1.3835	-1.26077	-1.97347	-1.32261	-1.60532	-1.38236	-1.10815	-1.44368	-1.40986	-1.50177	-0.38135	-1.80355	-2.53231	-2.10351	-1.99267	-1.8068	-2.64792									-1.8073	-5.86248	-1.80553	-5.96742	-1.80736	-5.95202	-1.80672	-5.07983	-1.80688	-5.38854	-1.80799	-5.4616	-1.80691	-6.08613	-1.80586	-6.02763	-1.8067	-6.12902	-1.80682	-6.06094
				-1.21406	-1.50636	-1.27272	-2.08578	-1.33328	-1.76037	-1.39386	-1.3281	-1.45675	-1.6443	-1.51412	-0.72036	-1.81909	-2.70499	-2.12091	-2.07467	-1.82135	-2.73965									-1.82091	-6.05781	-1.82084	-6.13898	-1.82136	-6.11277	-1.82179	-5.31394	-1.82135	-5.59381	-1.82344	-5.64225	-1.82182	-6.27317	-1.82162	-6.2089	-1.82132	-6.33416	-1.8214	-6.25109
				-1.2234	-1.62486	-1.28255	-2.19197	-1.34507	-1.90502	-1.40498	-1.5361	-1.4688	-1.86125	-1.52648	-1.03326	-1.83384	-2.86382	-2.13936	-2.15735	-1.83576	-2.83209									-1.8349	-6.24999	-1.83517	-6.30522	-1.8358	-6.26402	-1.8359	-5.53418	-1.83542	-5.78636	-1.83787	-5.81295	-1.83644	-6.45195	-1.83524	-6.38121	-1.83593	-6.53173	-1.83686	-6.43195
				-1.23321	-1.73855	-1.2934	-2.29494	-1.35561	-2.04453	-1.41727	-1.73107	-1.48079	-2.06217	-1.54036	-1.3255	-1.849	-3.01408	-2.15854	-2.24069	-1.85106	-2.91861									-1.84935	-6.42904	-1.85076	-6.46462	-1.85053	-6.41674	-1.85024	-5.73856	-1.85026	-5.96716	-1.85223	-5.97248	-1.85083	-6.62323	-1.85013	-6.55002	-1.85014	-6.72073	-1.85123	-6.60744
				-1.24377	-1.85064	-1.30287	-2.39633	-1.36646	-2.17819	-1.42877	-1.91729	-1.49205	-2.24969	-1.55291	-1.59674	-1.86431	-3.1577	-2.17576	-2.31822	-1.86625	-3.00536									-1.86444	-6.60996	-1.86631	-6.62258	-1.8652	-6.55794	-1.86536	-5.93612	-1.86611	-6.142	-1.86626	-6.1269	-1.86539	-6.78902	-1.86462	-6.71171	-1.8657	-6.90145	-1.86603	-6.77591
				-1.25286	-1.95701	-1.31299	-2.49214	-1.37641	-2.30593	-1.44103	-2.0924	-1.50541	-2.42553	-1.56491	-1.84396	-1.87818	-3.29097	-2.19263	-2.39434	-1.882	-3.08927									-1.8806	-6.77531	-1.88154	-6.77532	-1.88093	-6.70292	-1.88081	-6.12497	-1.88089	-6.3078	-1.88197	-6.27459	-1.88076	-6.95089	-1.88027	-6.86903	-1.88059	-7.08046	-1.88115	-6.9422
				-1.26344	-2.06265	-1.32377	-2.58605	-1.38828	-2.42666	-1.45249	-2.25958	-1.51631	-2.59077	-1.57874	-2.07553	-1.89363	-3.4158	-2.20995	-2.47087	-1.89685	-3.16836									-1.89552	-6.94141	-1.89614	-6.9213	-1.8959	-6.83932	-1.89637	-6.30456	-1.897	-6.4669	-1.89834	-6.41767	-1.89665	-7.10994	-1.8955	-7.02358	-1.89575	-7.25365	-1.89717	-7.10482
				-1.27294	-2.16326	-1.33467	-2.67669	-1.39923	-2.54239	-1.46386	-2.41433	-1.52865	-2.74508	-1.59115	-2.29121	-1.90997	-3.53675	-2.22649	-2.54436	-1.91165	-3.24933									-1.91058	-7.10549	-1.91185	-7.06673	-1.911	-6.97029	-1.91185	-6.47666	-1.91335	-6.62194	-1.91315	-6.55522	-1.91187	-7.26699	-1.91115	-7.1766	-1.91103	-7.42031	-1.91124	-7.25996
				-1.28334	-2.26142	-1.3453	-2.76384	-1.4101	-2.65264	-1.47521	-2.56091	-1.542	-2.88956	-1.60327	-2.49273	-1.92466	-3.64988	-2.24411	-2.6172	-1.92674	-3.32612									-1.92594	-7.26072	-1.92617	-7.20801	-1.92722	-7.102	-1.92701	-6.64338	-1.92677	-6.77033	-1.9288	-6.68674	-1.92654	-7.42103	-1.92623	-7.32486	-1.92652	-7.58803	-1.92667	-7.41457
				-1.29265	-2.35625	-1.35591	-2.8487	-1.42313	-2.75882	-1.48718	-2.70125	-1.55376	-3.02632	-1.61497	-2.67964	-1.94027	-3.75867	-2.26335	-2.68889	-1.94151	-3.39581									-1.94106	-7.41996	-1.94224	-7.34412	-1.94245	-7.2348	-1.94119	-6.80275	-1.94084	-6.9138	-1.94266	-6.81652	-1.94186	-7.56924	-1.94122	-7.46889	-1.94149	-7.74932	-1.9422	-7.56482
				-1.30135	-2.44773	-1.36525	-2.92957	-1.43454	-2.86406	-1.49811	-2.83194	-1.56638	-3.15437	-1.62789	-2.85331	-1.95521	-3.86207	-2.28096	-2.7614	-1.95653	-3.4651									-1.95577	-7.56626	-1.95695	-7.4816	-1.95696	-7.35893	-1.95707	-6.95752	-1.95669	-7.05341	-1.95746	-6.94449	-1.95643	-7.71341	-1.95569	-7.6098	-1.95599	-7.90425	-1.95714	-7.71191
				-1.31258	-2.53708	-1.37699	-3.01072	-1.44534	-2.96117	-1.5087	-2.9552	-1.5779	-3.27543	-1.64072	-3.01807	-1.97088	-3.96058	-2.29836	-2.83072	-1.9708	-3.53109									-1.97082	-7.71487	-1.97232	-7.61623	-1.97148	-7.47943	-1.97201	-7.109	-1.97101	-7.18837	-1.97291	-7.06623	-1.97129	-7.86027	-1.97127	-7.75258	-1.97059	-8.06149	-1.97151	-7.85872
				-1.32179	-2.62438	-1.38755	-3.08632	-1.4568	-3.05581	-1.52084	-3.07127	-1.58873	-3.39042	-1.65318	-3.17111	-1.98426	-4.05391	-2.31507	-2.90068	-1.98523	-3.59545									-1.98497	-7.85938	-1.98627	-7.74698	-1.98676	-7.60457	-1.98693	-7.25612	-1.98534	-7.32116	-1.98582	-7.18587	-1.98602	-7.99763	-1.98521	-7.88737	-1.98536	-8.21242	-1.98616	-8.00171
				-1.33158	-2.70859	-1.39895	-3.16073	-1.46742	-3.14584	-1.53316	-3.18367	-1.60034	-3.49832	-1.66622	-3.31427	-2.00039	-4.14421	-2.33335	-2.96977	-1.99932	-3.65692									-1.99972	-8.00063	-2.00118	-7.87571	-2.0012	-7.72214	-2.00092	-7.39828	-2.00145	-7.45112	-2.00228	-7.30452	-2.00108	-8.13692	-2.00046	-8.0225	-2.00044	-8.36025	-2.0004	-8.14196
				-1.3412	-2.79055	-1.40881	-3.23363	-1.47832	-3.23319	-1.54371	-3.28869	-1.61254	-3.6029	-1.67848	-3.4508	-2.01423	-4.2305	-2.35037	-3.03761	-2.01457	-3.71662									-2.01561	-8.13373	-2.01583	-8.00362	-2.01583	-7.83981	-2.01625	-7.53892	-2.01552	-7.57663	-2.01625	-7.42116	-2.01613	-8.27769	-2.01554	-8.15897	-2.01532	-8.50978	-2.0154	-8.28328
				-1.35259	-2.8705	-1.41972	-3.30398	-1.48883	-3.31711	-1.55677	-3.39025	-1.62456	-3.70172	-1.69193	-3.57989	-2.02861	-4.3141	-2.36755	-3.10667	-2.02985	-3.77653									-2.03002	-8.26995	-2.0309	-8.12729	-2.03075	-7.95254	-2.03024	-7.67587	-2.03047	-7.70036	-2.03131	-7.53788	-2.03018	-8.40981	-2.03032	-8.29022	-2.02981	-8.651	-2.02959	-8.42012
				-1.36127	-2.94715	-1.43122	-3.37518	-1.4993	-3.39768	-1.56822	-3.48515	-1.6366	-3.7975	-1.70408	-3.70232	-2.04431	-4.39487	-2.38476	-3.17484	-2.04384	-3.83292									-2.04421	-8.40451	-2.04568	-8.24634	-2.04574	-8.06434	-2.04587	-7.81088	-2.04643	-7.82306	-2.04684	-7.65052	-2.04588	-8.54326	-2.04555	-8.42059	-2.04547	-8.79667	-2.04512	-8.55608
				-1.37244	-3.0236	-1.44191	-3.44301	-1.51157	-3.47743	-1.57968	-3.57674	-1.64737	-3.89038	-1.71604	-3.81724	-2.05951	-4.4732	-2.40152	-3.24327	-2.06054	-3.8883									-2.05986	-8.5355	-2.06004	-8.36911	-2.06125	-8.17618	-2.06165	-7.94032	-2.06106	-7.9439	-2.06177	-7.75924	-2.06115	-8.67519	-2.06056	-8.54972	-2.0603	-8.93655	-2.06079	-8.68838
				-1.38221	-3.09704	-1.45365	-3.50761	-1.52273	-3.55256	-1.59211	-3.66608	-1.6595	-3.97876	-1.72845	-3.92674	-2.07419	-4.55048	-2.4203	-3.30987	-2.07573	-3.94138									-2.07471	-8.66307	-2.07488	-8.48568	-2.07556	-8.28498	-2.07594	-8.06911	-2.07646	-8.05907	-2.07718	-7.87074	-2.07542	-8.80649	-2.0753	-8.67753	-2.07591	-9.07691	-2.07558	-8.82344
				-1.39322	-3.1694	-1.46281	-3.57317	-1.53359	-3.62694	-1.60284	-3.75107	-1.67185	-4.06163	-1.74131	-4.03325	-2.08883	-4.62485	-2.43732	-3.37771	-2.09018	-3.99303									-2.09004	-8.79204	-2.09125	-8.60288	-2.0913	-8.3993	-2.08981	-8.19532	-2.09156	-8.17552	-2.09171	-7.98058	-2.09124	-8.93415	-2.09034	-8.80199	-2.09136	-9.21329	-2.09166	-8.952
				-1.40315	-3.23904	-1.47308	-3.63528	-1.54359	-3.69733	-1.61352	-3.8324	-1.68392	-4.14214	-1.75364	-4.13335	-2.10452	-4.69601	-2.45428	-3.44479	-2.10515	-4.04396									-2.10434	-8.91608	-2.1059	-8.71693	-2.10684	-8.50976	-2.10539	-8.32151	-2.10675	-8.29022	-2.10659	-8.08615	-2.1059	-9.061	-2.10571	-8.92757	-2.10668	-9.3504	-2.10623	-9.08346
				-1.41307	-3.30758	-1.48394	-3.69561	-1.55589	-3.76786	-1.6246	-3.91103	-1.69598	-4.22088	-1.7668	-4.22926	-2.11973	-4.768	-2.47197	-3.51137	-2.12112	-4.0943									-2.11872	-9.03803	-2.12141	-8.8311	-2.1213	-8.61347	-2.12081	-8.44196	-2.12175	-8.40342	-2.1224	-8.19066	-2.12021	-9.18473	-2.12048	-9.05003	-2.12058	-9.48269	-2.1207	-9.21098
				-1.4227	-3.3741	-1.49425	-3.75472	-1.56718	-3.83494	-1.63702	-3.98858	-1.70875	-4.29632	-1.7795	-4.32136	-2.13576	-4.83832	-2.48919	-3.57715	-2.13608	-4.14239									-2.13507	-9.16259	-2.13602	-8.94722	-2.13617	-8.72074	-2.13575	-8.56237	-2.13637	-8.51435	-2.13818	-8.2957	-2.13534	-9.30724	-2.13479	-9.17025	-2.13563	-9.61418	-2.1367	-9.33779
				-1.43288	-3.44274	-1.50503	-3.81346	-1.5778	-3.90105	-1.64793	-4.06171	-1.72089	-4.36979	-1.79142	-4.40837	-2.14938	-4.90826	-2.50812	-3.64429	-2.1521	-4.19072									-2.15139	-9.28348	-2.15236	-9.05568	-2.15252	-8.82404	-2.15136	-8.68167	-2.15295	-8.62675	-2.15243	-8.3976	-2.15209	-9.43254	-2.1514	-9.29242	-2.15207	-9.74615	-2.15251	-9.46184
				-1.44427	-3.50717	-1.51544	-3.86986	-1.58883	-3.96549	-1.66069	-4.13429	-1.73326	-4.44176	-1.80269	-4.49306	-2.16519	-4.97532	-2.52495	-3.71154	-2.16646	-4.23609									-2.16525	-9.40122	-2.16713	-9.16884	-2.16696	-8.92867	-2.16649	-8.80113	-2.16634	-8.73471	-2.16697	-8.50144	-2.16683	-9.55427	-2.16603	-9.41162	-2.16628	-9.87571	-2.1667	-9.5865
				-1.45473	-3.56826	-1.52469	-3.92494	-1.59952	-4.02881	-1.6715	-4.20345	-1.74499	-4.51048	-1.81522	-4.57502	-2.17932	-5.04137	-2.54098	-3.77799	-2.18118	-4.27962									-2.17959	-9.5202	-2.18198	-9.27937	-2.18345	-9.03348	-2.18166	-8.91856	-2.18268	-8.84559	-2.1827	-8.60296	-2.18134	-9.67373	-2.18088	-9.53135	-2.18062	-10.005	-2.1809	-9.71062
				-1.46485	-3.62922	-1.53594	-3.97851	-1.61128	-4.09072	-1.68312	-4.27152	-1.75616	-4.57738	-1.82826	-4.65231	-2.19506	-5.10768	-2.55953	-3.84307	-2.19708	-4.32261									-2.19547	-9.6384	-2.19706	-9.38828	-2.19769	-9.13669	-2.19672	-9.03498	-2.19616	-8.95033	-2.19756	-8.70444	-2.19653	-9.79539	-2.19604	-9.64953	-2.19617	-10.1349	-2.1963	-9.83342
				-1.47399	-3.68945	-1.54822	-4.0333	-1.62115	-4.1496	-1.69462	-4.33789	-1.769	-4.64276	-1.84131	-4.72784	-2.20998	-5.17068	-2.57675	-3.90769	-2.21171	-4.36544									-2.20969	-9.7502	-2.21213	-9.49489	-2.21096	-9.2373	-2.21122	-9.14867	-2.21035	-9.05695	-2.21279	-8.80311	-2.21163	-9.91286	-2.21099	-9.76534	-2.21113	-10.2578	-2.2114	-9.95306
				-1.48342	-3.74774	-1.55852	-4.08632	-1.63276	-4.2076	-1.70672	-4.40333	-1.78178	-4.70616	-1.85325	-4.80209	-2.22472	-5.23243	-2.59385	-3.97526	-2.22596	-4.40729									-2.22536	-9.86323	-2.22646	-9.60689	-2.22701	-9.33658	-2.22732	-9.26278	-2.2257	-9.16128	-2.22785	-8.90147	-2.22627	-10.0287	-2.22511	-9.88129	-2.22584	-10.3813	-2.22689	-10.0731
				-1.49453	-3.80455	-1.56751	-4.13592	-1.64433	-4.26549	-1.71813	-4.46616	-1.79266	-4.76893	-1.86629	-4.87432	-2.24001	-5.2966	-2.61161	-4.04269	-2.24102	-4.44666									-2.24041	-9.97826	-2.24191	-9.70831	-2.24144	-9.43771	-2.24236	-9.37224	-2.24173	-9.26511	-2.24107	-8.99886	-2.24158	-10.1433	-2.24043	-9.99462	-2.24111	-10.5018	-2.24158	-10.1889
				-1.50515	-3.86152	-1.57929	-4.18831	-1.6535	-4.32101	-1.73017	-4.52751	-1.80399	-4.82918	-1.87949	-4.94423	-2.25477	-5.35817	-2.6296	-4.10981	-2.25526	-4.48554									-2.25488	-10.0889	-2.25664	-9.8131	-2.2574	-9.53656	-2.25647	-9.4835	-2.25553	-9.36804	-2.25586	-9.09551	-2.25644	-10.2589	-2.2555	-10.1074	-2.25664	-10.6236	-2.25717	-10.3062
				-1.51454	-3.9162	-1.58993	-4.23782	-1.66473	-4.37556	-1.7413	-4.58723	-1.81803	-4.89038	-1.89257	-5.01162	-2.26941	-5.41983	-2.64615	-4.17499	-2.27132	-4.52582									-2.27125	-10.201	-2.27204	-9.91862	-2.27121	-9.63352	-2.27322	-9.59606	-2.27082	-9.47112	-2.27077	-9.19426	-2.27155	-10.3721	-2.27067	-10.2206	-2.27208	-10.7427	-2.27194	-10.4213
				-1.52337	-3.97048	-1.59974	-4.28647	-1.67563	-4.43026	-1.75315	-4.64627	-1.82837	-4.94892	-1.90443	-5.07906	-2.28391	-5.4797	-2.66258	-4.24135	-2.28599	-4.56475									-2.28556	-10.314	-2.28702	-10.0245	-2.28585	-9.73221	-2.28689	-9.70184	-2.28647	-9.57215	-2.28763	-9.29179	-2.28581	-10.4846	-2.2848	-10.3313	-2.28557	-10.861	-2.2866	-10.5363
				-1.53506	-4.02425	-1.61035	-4.33543	-1.68714	-4.48222	-1.76427	-4.70341	-1.83977	-5.0052	-1.918	-5.14491	-2.30013	-5.54017	-2.68147	-4.30948	-2.30062	-4.601									-2.30126	-10.4209	-2.30249	-10.1265	-2.3013	-9.83452	-2.3023	-9.81018	-2.30093	-9.67106	-2.30128	-9.38716	-2.3013	-10.5956	-2.3002	-10.4401	-2.30044	-10.9778	-2.30151	-10.6473
				-1.54418	-4.07635	-1.62144	-4.38427	-1.69896	-4.53552	-1.77543	-4.76026	-1.8515	-5.0626	-1.93045	-5.20742	-2.31504	-5.60072	-2.69934	-4.37686	-2.31536	-4.64024									-2.31597	-10.5283	-2.31785	-10.2278	-2.31681	-9.93258	-2.31754	-9.91626	-2.31645	-9.77169	-2.31714	-9.48184	-2.31588	-10.7047	-2.31526	-10.5488	-2.31564	-11.0914	-2.31646	-10.7588
				-1.55457	-4.12827	-1.6301	-4.43231	-1.70949	-4.58738	-1.78619	-4.81589	-1.86343	-5.11838	-1.94227	-5.27063	-2.32975	-5.65868	-2.71628	-4.44269	-2.33215	-4.67599									-2.3309	-10.6356	-2.33252	-10.326	-2.33148	-10.0297	-2.33261	-10.0209	-2.33091	-9.87047	-2.33199	-9.576	-2.33205	-10.8146	-2.33118	-10.6581	-2.3314	-11.2074	-2.33223	-10.8708
				-1.56566	-4.17907	-1.64202	-4.47973	-1.72061	-4.63892	-1.79868	-4.87138	-1.87622	-5.17279	-1.95493	-5.33077	-2.34446	-5.71664	-2.73425	-4.51109	-2.3461	-4.71197									-2.34607	-10.7445	-2.34697	-10.4268	-2.34655	-10.1248	-2.34807	-10.1251	-2.34672	-9.9673	-2.34633	-9.6698	-2.34588	-10.9229	-2.34568	-10.7658	-2.34534	-11.3228	-2.34569	-10.983
				-1.57609	-4.22967	-1.65217	-4.5249	-1.73174	-4.68787	-1.80889	-4.9235	-1.88853	-5.22738	-1.96872	-5.39188	-2.36018	-5.77723	-2.75221	-4.57784	-2.36073	-4.74897									-2.36209	-10.8479	-2.36265	-10.5285	-2.36136	-10.2224	-2.36225	-10.2299	-2.36126	-10.0637	-2.36188	-9.76187	-2.36088	-11.0308	-2.36044	-10.8697	-2.36028	-11.4348	-2.36106	-11.0912
				-1.58486	-4.27715	-1.66249	-4.5687	-1.74261	-4.7368	-1.82121	-4.97604	-1.90012	-5.28025	-1.97925	-5.4513	-2.37498	-5.83512	-2.7689	-4.64497	-2.37582	-4.78545									-2.37644	-10.9556	-2.37689	-10.6287	-2.37674	-10.3177	-2.37717	-10.3331	-2.37578	-10.1574	-2.37676	-9.854	-2.37636	-11.1381	-2.37587	-10.9754	-2.37704	-11.5485	-2.37681	-11.2003
				-1.59513	-4.32511	-1.67221	-4.61597	-1.75461	-4.78638	-1.83313	-5.02848	-1.91358	-5.33403	-1.99183	-5.50898	-2.38973	-5.89303	-2.78732	-4.71374	-2.39018	-4.82067									-2.3906	-11.0593	-2.39242	-10.7252	-2.391	-10.4146	-2.39323	-10.4355	-2.39201	-10.2553	-2.39051	-9.94619	-2.39054	-11.2453	-2.39002	-11.082	-2.39054	-11.6619	-2.39104	-11.3104
				-1.60453	-4.37354	-1.68227	-4.66021	-1.76557	-4.83488	-1.84351	-5.07865	-1.92521	-5.38538	-2.00373	-5.56601	-2.40425	-5.95217	-2.80523	-4.7804	-2.40637	-4.85571									-2.40604	-11.1664	-2.40709	-10.8256	-2.40587	-10.5107	-2.40567	-10.5368	-2.40803	-10.3496	-2.40605	-10.0375	-2.40528	-11.3499	-2.40475	-11.1852	-2.40577	-11.7702	-2.40623	-11.4163
				-1.6149	-4.42162	-1.69407	-4.70599	-1.77597	-4.88262	-1.85473	-5.12997	-1.93662	-5.43627	-2.01676	-5.62099	-2.42014	-6.01029	-2.82188	-4.84888	-2.4214	-4.89135									-2.42024	-11.2674	-2.42139	-10.9254	-2.42155	-10.6053	-2.4204	-10.6373	-2.42215	-10.4444	-2.42043	-10.1291	-2.42099	-11.4542	-2.42097	-11.2899	-2.42138	-11.881	-2.42127	-11.5226
				-1.6248	-4.46806	-1.70419	-4.74969	-1.78761	-4.92969	-1.86538	-5.18075	-1.94955	-5.48771	-2.02955	-5.67625	-2.43515	-6.06888	-2.83982	-4.91641	-2.43649	-4.92732									-2.43508	-11.3736	-2.43569	-11.0223	-2.437	-10.6998	-2.43623	-10.737	-2.4364	-10.5377	-2.43546	-10.2219	-2.43542	-11.5568	-2.43518	-11.3923	-2.43578	-11.99	-2.43605	-11.6306
				-1.63409	-4.5138	-1.71497	-4.79298	-1.79887	-4.97716	-1.87757	-5.22877	-1.95996	-5.53867	-2.04179	-5.73128	-2.44933	-6.12662	-2.85778	-4.98467	-2.45103	-4.9617									-2.44962	-11.4773	-2.45185	-11.1185	-2.45008	-10.7929	-2.45142	-10.8361	-2.45177	-10.6335	-2.45084	-10.314	-2.45125	-11.6617	-2.44988	-11.4934	-2.4514	-12.0975	-2.4518	-11.7341
				-1.6449	-4.55965	-1.72589	-4.83564	-1.80814	-5.02338	-1.88951	-5.27756	-1.97201	-5.58787	-2.05444	-5.78434	-2.46414	-6.18386	-2.87683	-5.05547	-2.46717	-4.99609									-2.46577	-11.5814	-2.46702	-11.2209	-2.46617	-10.8878	-2.46669	-10.936	-2.46697	-10.7262	-2.46719	-10.4021	-2.46643	-11.7643	-2.46581	-11.5966	-2.46637	-12.2058	-2.46678	-11.8405
				-1.65446	-4.60367	-1.73586	-4.87849	-1.81887	-5.06967	-1.90146	-5.32579	-1.9838	-5.63741	-2.06735	-5.83808	-2.47869	-6.24144	-2.89464	-5.12378	-2.48237	-5.03038									-2.48212	-11.6817	-2.48208	-11.3188	-2.48095	-10.9797	-2.48216	-11.0359	-2.48127	-10.8201	-2.48155	-10.493	-2.4808	-11.8671	-2.48008	-11.6985	-2.48117	-12.3123	-2.4811	-11.9427
				-1.66432	-4.64826	-1.74569	-4.92144	-1.82988	-5.11495	-1.91232	-5.3749	-1.99661	-5.68515	-2.07919	-5.89081	-2.49439	-6.29934	-2.91063	-5.19384	-2.49671	-5.06547									-2.49605	-11.7849	-2.49668	-11.4145	-2.49667	-11.0766	-2.49867	-11.1357	-2.49616	-10.9148	-2.49568	-10.5817	-2.49668	-11.966	-2.49559	-11.7962	-2.49566	-12.4205	-2.49634	-12.0473
				-1.67496	-4.69395	-1.75561	-4.96288	-1.84024	-5.15948	-1.92416	-5.42192	-2.0079	-5.73453	-2.09078	-5.94228	-2.5096	-6.35785	-2.92826	-5.26054	-2.51156	-5.09925									-2.51167	-11.888	-2.51236	-11.5145	-2.5115	-11.1707	-2.5128	-11.2355	-2.5107	-11.0065	-2.51178	-10.6699	-2.51094	-12.0678	-2.51058	-11.8952	-2.51085	-12.5274	-2.51099	-12.149
				-1.68534	-4.73681	-1.76584	-5.00464	-1.85091	-5.20336	-1.93586	-5.47032	-2.02024	-5.78274	-2.10366	-5.99475	-2.52545	-6.41608	-2.94563	-5.33016	-2.52639	-5.13431									-2.52643	-11.9865	-2.52684	-11.6058	-2.52636	-11.2635	-2.52702	-11.3326	-2.52652	-11.0989	-2.52542	-10.7618	-2.52611	-12.1675	-2.52616	-11.9956	-2.52661	-12.6324	-2.52623	-12.254
				-1.69515	-4.78071	-1.77734	-5.04631	-1.86184	-5.24743	-1.94763	-5.51627	-2.03101	-5.82894	-2.11576	-6.04559	-2.53899	-6.47297	-2.96324	-5.40041	-2.54037	-5.1671									-2.5421	-12.0907	-2.54182	-11.7055	-2.54095	-11.3558	-2.54267	-11.4306	-2.53999	-11.1905	-2.54214	-10.8513	-2.54101	-12.2667	-2.54082	-12.0928	-2.54116	-12.7358	-2.54077	-12.3551
				-1.70322	-4.82377	-1.78893	-5.08826	-1.87342	-5.29266	-1.95804	-5.56238	-2.04477	-5.87705	-2.1288	-6.09689	-2.55445	-6.5301	-2.98011	-5.46849	-2.55544	-5.20222									-2.55552	-12.1895	-2.55445	-11.7992	-2.55612	-11.4519	-2.55611	-11.5257	-2.55458	-11.2839	-2.55709	-10.9397	-2.55527	-12.3663	-2.55473	-12.1914	-2.55531	-12.8377	-2.55582	-12.4555
				-1.71553	-4.86575	-1.79903	-5.1302	-1.88377	-5.33646	-1.97122	-5.6092	-2.05633	-5.92413	-2.14165	-6.1485	-2.5693	-6.58858	-2.99747	-5.53879	-2.57044	-5.23555									-2.57184	-12.2888	-2.57052	-11.8975	-2.56932	-11.5432	-2.57138	-11.6203	-2.56986	-11.3732	-2.57199	-11.0285	-2.56984	-12.4638	-2.56982	-12.2875	-2.5703	-12.9403	-2.57038	-12.5543
				-1.72496	-4.9077	-1.80812	-5.16955	-1.89509	-5.37982	-1.98179	-5.65345	-2.06892	-5.97032	-2.15502	-6.20138	-2.58418	-6.64594	-3.01501	-5.60809	-2.5846	-5.27011									-2.58674	-12.3897	-2.58482	-11.992	-2.58544	-11.6372	-2.58564	-11.7161	-2.58505	-11.4668	-2.58548	-11.1144	-2.58378	-12.5593	-2.58385	-12.3847	-2.58398	-13.0402	-2.58479	-12.6541
				-1.73509	-4.95023	-1.81715	-5.20995	-1.90702	-5.42319	-1.99383	-5.69939	-2.08009	-6.01702	-2.16681	-6.25163	-2.59921	-6.70354	-3.03296	-5.6798	-2.59972	-5.30275									-2.60199	-12.4905	-2.60057	-12.0896	-2.60027	-11.7279	-2.60137	-11.8101	-2.60061	-11.5555	-2.60089	-11.2031	-2.5998	-12.6569	-2.59981	-12.4805	-2.59974	-13.141	-2.60019	-12.7524
				-1.74488	-4.99085	-1.82936	-5.25063	-1.91707	-5.46588	-2.00392	-5.74462	-2.09261	-6.06384	-2.1786	-6.30166	-2.61451	-6.76066	-3.05032	-5.75039	-2.6152	-5.33716									-2.61549	-12.5917	-2.61519	-12.1803	-2.615	-11.8197	-2.6162	-11.9074	-2.61536	-11.6448	-2.61633	-11.2905	-2.61463	-12.7552	-2.61466	-12.5757	-2.61457	-13.2432	-2.61574	-12.8514
				-1.75492	-5.03144	-1.84024	-5.29048	-1.92816	-5.50783	-2.01563	-5.78916	-2.10484	-6.10941	-2.19194	-6.35292	-2.62842	-6.81717	-3.06813	-5.82102	-2.62993	-5.37321									-2.63128	-12.6913	-2.63022	-12.2791	-2.62958	-11.9135	-2.63082	-12.0016	-2.62853	-11.735	-2.63195	-11.3804	-2.62999	-12.851	-2.63034	-12.6729	-2.62918	-13.3436	-2.63006	-12.9507
				-1.765	-5.07288	-1.84962	-5.32943	-1.93934	-5.5508	-2.02776	-5.83438	-2.11523	-6.15526	-2.20422	-6.40287	-2.64309	-6.87554	-3.08431	-5.89264	-2.64524	-5.40626									-2.64422	-12.7917	-2.64632	-12.3757	-2.64591	-12.0075	-2.64597	-12.0969	-2.64444	-11.8259	-2.64715	-11.4667	-2.64548	-12.9464	-2.64498	-12.7678	-2.64456	-13.445	-2.64545	-13.0483
				-1.77445	-5.11319	-1.85888	-5.36995	-1.95108	-5.59217	-2.0392	-5.87829	-2.12806	-6.20121	-2.21642	-6.45035	-2.65901	-6.93212	-3.10169	-5.96456	-2.66075	-5.44179									-2.66003	-12.89	-2.66083	-12.4703	-2.66092	-12.0983	-2.66053	-12.1913	-2.65977	-11.9176	-2.66128	-11.5563	-2.66006	-13.0429	-2.66026	-12.8625	-2.65978	-13.545	-2.66027	-13.1466
				-1.78455	-5.15312	-1.87072	-5.41002	-1.96019	-5.63477	-2.04995	-5.92232	-2.13946	-6.24642	-2.22977	-6.4995	-2.67346	-6.99036	-3.11959	-6.0378	-2.67504	-5.47794									-2.67579	-12.987	-2.67516	-12.564	-2.67588	-12.1919	-2.6764	-12.2863	-2.67645	-12.0066	-2.67689	-11.6405	-2.67522	-13.1396	-2.67504	-12.9588	-2.67463	-13.6458	-2.67528	-13.2459
				-1.7944	-5.19322	-1.88157	-5.4488	-1.97174	-5.67728	-2.06161	-5.96613	-2.15183	-6.29447	-2.24144	-6.54833	-2.68822	-7.04796	-3.1366	-6.10986	-2.69033	-5.51202									-2.69029	-13.0846	-2.68995	-12.6616	-2.6908	-12.2844	-2.69151	-12.3803	-2.69108	-12.0953	-2.69226	-11.729	-2.68999	-13.2353	-2.69008	-13.0527	-2.68947	-13.7455	-2.69077	-13.3415
				-1.80486	-5.23233	-1.892	-5.48717	-1.98259	-5.71823	-2.07413	-6.00985	-2.16403	-6.34098	-2.25344	-6.59699	-2.70442	-7.1062	-3.15385	-6.18416	-2.70531	-5.54582									-2.70667	-13.1857	-2.7055	-12.7562	-2.70685	-12.3748	-2.70635	-12.4747	-2.70583	-12.1829	-2.70709	-11.8169	-2.70506	-13.3285	-2.70524	-13.1446	-2.705	-13.8434	-2.70534	-13.4377
				-1.81391	-5.27254	-1.90359	-5.52728	-1.99467	-5.75983	-2.08574	-6.05392	-2.17645	-6.38641	-2.26568	-6.64666	-2.71843	-7.16367	-3.17178	-6.25808	-2.71943	-5.57885									-2.72007	-13.2838	-2.7206	-12.8475	-2.72072	-12.4651	-2.72067	-12.5706	-2.72067	-12.2723	-2.72176	-11.9022	-2.72031	-13.4236	-2.71953	-13.2405	-2.71976	-13.9443	-2.7205	-13.5381
				-1.82354	-5.31048	-1.9155	-5.56691	-2.00536	-5.802	-2.09594	-6.0961	-2.18925	-6.43155	-2.27865	-6.69408	-2.73383	-7.22173	-3.18918	-6.33381	-2.73479	-5.61327									-2.73495	-13.3836	-2.73547	-12.9443	-2.73547	-12.5589	-2.73647	-12.6649	-2.73404	-12.3612	-2.73746	-11.9904	-2.73483	-13.5205	-2.73506	-13.3337	-2.73449	-14.0411	-2.7348	-13.6304
				-1.83433	-5.34853	-1.92551	-5.60443	-2.016	-5.84302	-2.10739	-6.13978	-2.2011	-6.47415	-2.29179	-6.74188	-2.74973	-7.28043	-3.20733	-6.4085	-2.74871	-5.64853									-2.74932	-13.484	-2.75076	-13.0378	-2.7508	-12.649	-2.75177	-12.7583	-2.74951	-12.4503	-2.75116	-12.0778	-2.75	-13.6141	-2.75008	-13.4288	-2.74987	-14.141	-2.75022	-13.7289
				-1.84392	-5.38772	-1.93542	-5.64364	-2.02716	-5.88553	-2.11943	-6.18327	-2.21222	-6.52001	-2.30432	-6.78987	-2.76309	-7.33722	-3.22464	-6.48437	-2.7648	-5.68364									-2.76435	-13.5827	-2.76387	-13.1341	-2.76429	-12.7398	-2.76539	-12.8516	-2.7641	-12.54	-2.76741	-12.1662	-2.76512	-13.7083	-2.76498	-13.5216	-2.76398	-14.2362	-2.76476	-13.8225
				-1.85287	-5.42568	-1.94517	-5.68193	-2.03768	-5.9261	-2.1304	-6.22579	-2.22431	-6.56434	-2.31702	-6.83705	-2.77844	-7.39706	-3.24182	-6.56068	-2.78119	-5.71607									-2.77979	-13.6843	-2.77968	-13.2287	-2.78015	-12.8351	-2.77913	-12.9449	-2.77851	-12.6298	-2.78101	-12.2509	-2.78024	-13.8028	-2.77951	-13.6158	-2.77883	-14.3363	-2.77967	-13.92
				-1.86348	-5.46372	-1.95665	-5.72056	-2.04935	-5.9674	-2.14295	-6.26968	-2.23679	-6.60861	-2.33012	-6.8851	-2.79306	-7.45503	-3.26034	-6.64031	-2.79477	-5.7531									-2.79535	-13.7823	-2.79385	-13.3238	-2.79506	-12.9283	-2.79469	-13.0376	-2.79448	-12.7205	-2.79531	-12.3388	-2.79588	-13.8957	-2.79537	-13.708	-2.79448	-14.4303	-2.79555	-14.0129
				-1.87413	-5.50151	-1.96588	-5.75931	-2.06032	-6.00819	-2.15526	-6.31318	-2.24936	-6.65335	-2.34248	-6.93238	-2.80792	-7.51466	-3.27591	-6.71816	-2.80894	-5.78738									-2.8085	-13.8817	-2.81079	-13.4195	-2.81083	-13.0189	-2.81045	-13.1314	-2.8096	-12.8077	-2.81151	-12.425	-2.81077	-13.9918	-2.80921	-13.8013	-2.80926	-14.5294	-2.81094	-14.1074
				-1.88357	-5.53915	-1.97657	-5.79673	-2.07219	-6.04932	-2.16643	-6.35699	-2.26033	-6.69679	-2.35423	-6.97915	-2.82299	-7.57295	-3.29313	-6.79676	-2.82388	-5.82095									-2.82445	-13.9853	-2.82543	-13.5137	-2.82613	-13.111	-2.82571	-13.2262	-2.82509	-12.8972	-2.82541	-12.5124	-2.8254	-14.0829	-2.8246	-13.8912	-2.82482	-14.6237	-2.82588	-14.2007
				-1.8937	-5.57738	-1.98627	-5.83597	-2.08322	-6.0898	-2.17767	-6.39995	-2.27331	-6.74086	-2.36581	-7.02679	-2.83892	-7.63193	-3.31054	-6.87921	-2.83869	-5.85662									-2.84069	-14.0839	-2.84085	-13.6118	-2.8395	-13.2002	-2.84023	-13.3177	-2.83977	-12.9872	-2.84058	-12.6003	-2.8404	-14.1757	-2.83922	-13.9841	-2.83902	-14.7212	-2.84065	-14.2966
				-1.90304	-5.61489	-1.99655	-5.87432	-2.09399	-6.1303	-2.18954	-6.4414	-2.28499	-6.78481	-2.37918	-7.07285	-2.85387	-7.69022	-3.32796	-6.96096	-2.85487	-5.88963									-2.85537	-14.1813	-2.85496	-13.7055	-2.85555	-13.2975	-2.85587	-13.4124	-2.85477	-13.077	-2.85701	-12.689	-2.85539	-14.2671	-2.8548	-14.0764	-2.85496	-14.8163	-2.8558	-14.3916
				-1.9135	-5.65217	-2.00756	-5.91084	-2.10419	-6.17136	-2.20153	-6.48385	-2.29615	-6.82811	-2.39096	-7.12052	-2.8692	-7.75091	-3.34623	-7.04504	-2.86994	-5.92616									-2.87067	-14.2859	-2.87105	-13.8037	-2.8714	-13.3887	-2.87188	-13.5063	-2.87006	-13.1661	-2.87288	-12.7758	-2.87159	-14.3596	-2.87072	-14.1691	-2.87019	-14.9147	-2.87173	-14.4871
				-1.923	-5.68924	-2.01959	-5.94964	-2.11674	-6.21132	-2.21324	-6.5269	-2.30823	-6.87226	-2.40324	-7.16779	-2.88437	-7.80956	-3.36364	-7.12979	-2.88529	-5.96154									-2.88551	-14.3856	-2.88542	-13.8987	-2.88712	-13.4856	-2.88658	-13.6013	-2.88597	-13.257	-2.88761	-12.8637	-2.88692	-14.4523	-2.88588	-14.2585	-2.88565	-15.009	-2.8874	-14.5787
				-1.93322	-5.72637	-2.0285	-5.98644	-2.12668	-6.25113	-2.22475	-6.56841	-2.31991	-6.91551	-2.41672	-7.21602	-2.89936	-7.86874	-3.3811	-7.21697	-2.89965	-5.99685									-2.89953	-14.4886	-2.90093	-13.9959	-2.90284	-13.5758	-2.90159	-13.6979	-2.90095	-13.3467	-2.90231	-12.9517	-2.90192	-14.5454	-2.90081	-14.3525	-2.90108	-15.1069	-2.90242	-14.6752
				-1.9443	-5.76283	-2.03864	-6.02424	-2.13815	-6.29155	-2.23694	-6.61129	-2.33168	-6.95959	-2.42858	-7.26352	-2.9138	-7.92799	-3.39979	-7.30471	-2.91496	-6.03281									-2.9147	-14.5845	-2.91644	-14.0917	-2.9171	-13.668	-2.91656	-13.7897	-2.91546	-13.4381	-2.91809	-13.04	-2.91581	-14.6363	-2.91532	-14.4419	-2.91522	-15.2007	-2.91636	-14.7667
				-1.9541	-5.79993	-2.04854	-6.06228	-2.14997	-6.33575	-2.24837	-6.65241	-2.34414	-7.00379	-2.44022	-7.30884	-2.92891	-7.98587	-3.41615	-7.394	-2.93025	-6.06693									-2.93044	-14.6862	-2.93121	-14.187	-2.93202	-13.7561	-2.93215	-13.8844	-2.92984	-13.5266	-2.93175	-13.1283	-2.93139	-14.7307	-2.93032	-14.5346	-2.93075	-15.2988	-2.93149	-14.8614
				-1.9637	-5.83622	-2.06031	-6.10012	-2.1603	-6.37443	-2.25802	-6.69454	-2.35635	-7.04724	-2.45387	-7.35711	-2.94355	-8.04511	-3.4334	-7.48528	-2.94494	-6.10465									-2.9456	-14.788	-2.94499	-14.2798	-2.9468	-13.8522	-2.94652	-13.9791	-2.94536	-13.6155	-2.9465	-13.2153	-2.94679	-14.8222	-2.94537	-14.6255	-2.94569	-15.3913	-2.94638	-14.9519
				-1.9749	-5.87397	-2.07099	-6.13696	-2.17118	-6.41714	-2.26942	-6.73627	-2.36923	-7.09193	-2.46608	-7.40382	-2.95848	-8.10424	-3.45104	-7.57728	-2.96099	-6.14138									-2.96039	-14.8877	-2.96124	-14.3756	-2.96123	-13.9432	-2.96175	-14.0723	-2.96053	-13.7058	-2.96224	-13.3017	-2.96128	-14.9137	-2.96009	-14.7182	-2.96039	-15.4876	-2.96047	-15.0467
				-1.9834	-5.91003	-2.08234	-6.1743	-2.18213	-6.45698	-2.28213	-6.77692	-2.38022	-7.13513	-2.47803	-7.45102	-2.97455	-8.16418	-3.46774	-7.66971	-2.97574	-6.17626									-2.97544	-14.9855	-2.97655	-14.4703	-2.97516	-14.0367	-2.97592	-14.1659	-2.97645	-13.7954	-2.9773	-13.3891	-2.97637	-15.0081	-2.97604	-14.8098	-2.97543	-15.5842	-2.97582	-15.1412
				-1.99311	-5.94587	-2.09221	-6.21147	-2.192	-6.49792	-2.29322	-6.8185	-2.39292	-7.17942	-2.49096	-7.49723	-2.9889	-8.22333	-3.48512	-7.76713	-2.99013	-6.21154									-2.9898	-15.0884	-2.9916	-14.568	-2.98974	-14.1226	-2.99169	-14.2612	-2.99164	-13.886	-2.99258	-13.4753	-2.99041	-15.1013	-2.9896	-14.9018	-2.99011	-15.6812	-2.99099	-15.2339
				-1.99333	-5.9565	-2.09313	-6.22247	-2.19404	-6.51014	-2.29449	-6.83065	-2.39348	-7.19431	-2.4924	-7.51192	-2.98891	-8.24591	-3.4881	-7.81936	-2.99139	-6.23638									-2.99143	-15.1724	-2.99283	-14.6486	-2.99038	-14.2014	-2.99312	-14.3419	-2.992	-13.9619	-2.99256	-13.5532	-2.9923	-15.1781	-2.99108	-14.9782	-2.99061	-15.7649	-2.99214	-15.3165
				-1.98353	-5.938	-2.08127	-6.20105	-2.18249	-6.49009	-2.28261	-6.80898	-2.38207	-7.17094	-2.47912	-7.48945	-2.97476	-8.22203	-3.47056	-7.81277	-2.97678	-6.24025									-2.97646	-15.218	-2.97611	-14.6836	-2.9766	-14.2354	-2.97728	-14.3838	-2.977	-13.9998	-2.97812	-13.5895	-2.9766	-15.213	-2.97587	-15.0121	-2.97573	-15.8078	-2.97696	-15.3547
				-1.97451	-5.91683	-2.07037	-6.17835	-2.1713	-6.4679	-2.27068	-6.78437	-2.37036	-7.14785	-2.46773	-7.46591	-2.96052	-8.19623	-3.45299	-7.80123	-2.96065	-6.2311									-2.96081	-15.232	-2.96058	-14.6963	-2.9619	-14.2468	-2.96188	-14.3991	-2.96227	-14.0096	-2.96106	-13.5954	-2.96184	-15.219	-2.96135	-15.0184	-2.96085	-15.8214	-2.96207	-15.3683
				-1.96465	-5.89526	-2.06112	-6.15698	-2.16006	-6.44525	-2.25969	-6.76268	-2.35755	-7.12254	-2.45633	-7.43936	-2.94519	-8.16812	-3.43562	-7.78216	-2.94506	-6.21216									-2.94495	-15.2283	-2.94532	-14.6884	-2.94621	-14.2364	-2.94703	-14.3934	-2.94675	-14.0023	-2.94784	-13.5873	-2.94724	-15.2097	-2.94579	-15.0086	-2.94562	-15.817	-2.94702	-15.3617
				-1.95487	-5.8734	-2.0492	-6.13265	-2.1503	-6.42017	-2.24842	-6.73652	-2.34611	-7.0967	-2.4426	-7.4132	-2.93	-8.13903	-3.41879	-7.75993	-2.93156	-6.18972									-2.93031	-15.2108	-2.9311	-14.6682	-2.93124	-14.219	-2.93272	-14.3807	-2.9315	-13.985	-2.93252	-13.5677	-2.93209	-15.1911	-2.93089	-14.9901	-2.93063	-15.801	-2.93158	-15.3449
				-1.94546	-5.85031	-2.03867	-6.10758	-2.13803	-6.39381	-2.23634	-6.71026	-2.33515	-7.07042	-2.42997	-7.38542	-2.91577	-8.10799	-3.40041	-7.73515	-2.91698	-6.1669									-2.91539	-15.1886	-2.9158	-14.6483	-2.91617	-14.1946	-2.9179	-14.3573	-2.91645	-13.9603	-2.91776	-13.5433	-2.91722	-15.1671	-2.91615	-14.9645	-2.91625	-15.7778	-2.91705	-15.3199
				-1.93466	-5.82589	-2.02945	-6.08419	-2.12811	-6.36868	-2.22526	-6.68294	-2.32182	-7.04256	-2.41837	-7.35702	-2.90148	-8.07753	-3.38424	-7.70642	-2.90084	-6.13974									-2.90157	-15.1623	-2.90144	-14.6145	-2.90118	-14.1633	-2.90218	-14.3313	-2.8999	-13.9327	-2.90313	-13.5142	-2.90157	-15.1363	-2.90075	-14.9326	-2.90085	-15.751	-2.90175	-15.2912
				-1.92558	-5.80232	-2.01836	-6.05896	-2.11679	-6.34245	-2.21195	-6.65678	-2.30921	-7.01501	-2.40546	-7.32813	-2.88577	-8.0449	-3.36614	-7.67754	-2.88635	-6.11375									-2.88727	-15.1302	-2.88604	-14.5822	-2.88669	-14.1298	-2.8874	-14.2992	-2.88586	-13.8993	-2.88781	-13.4811	-2.88653	-15.1027	-2.88461	-14.8978	-2.88532	-15.7184	-2.88708	-15.2569
				-1.91401	-5.77814	-2.00742	-6.03342	-2.10698	-6.3161	-2.20214	-6.62982	-2.29845	-6.98692	-2.39336	-7.29833	-2.87044	-8.01141	-3.34745	-7.64539	-2.87174	-6.08762									-2.87225	-15.0937	-2.87122	-14.5464	-2.87186	-14.0952	-2.87375	-14.267	-2.87031	-13.8632	-2.8734	-13.4456	-2.87092	-15.0639	-2.8698	-14.8598	-2.86996	-15.6812	-2.87158	-15.2201
				-1.90397	-5.75353	-1.99872	-6.00821	-2.09516	-6.28858	-2.19051	-6.60373	-2.28682	-6.95891	-2.38069	-7.26941	-2.85396	-7.97595	-3.33131	-7.61307	-2.85565	-6.05897									-2.85535	-15.0542	-2.85551	-14.5008	-2.85489	-14.0511	-2.8579	-14.2286	-2.85487	-13.8258	-2.85739	-13.4058	-2.85559	-15.0256	-2.85482	-14.8203	-2.85605	-15.6436	-2.85625	-15.1821
				-1.89286	-5.72869	-1.98733	-5.98282	-2.08336	-6.26195	-2.18	-6.57505	-2.27394	-6.92909	-2.36788	-7.23999	-2.84035	-7.94199	-3.31411	-7.57776	-2.83993	-6.03272									-2.83928	-15.015	-2.83966	-14.4651	-2.83993	-14.0119	-2.84299	-14.1883	-2.84021	-13.7882	-2.84278	-13.3681	-2.84047	-14.9865	-2.84016	-14.7795	-2.84015	-15.6037	-2.84025	-15.1402
				-1.88294	-5.7047	-1.97632	-5.95622	-2.07224	-6.23483	-2.16796	-6.54693	-2.26135	-6.89987	-2.35523	-7.20961	-2.82369	-7.90611	-3.29635	-7.54271	-2.82449	-6.00306									-2.82439	-14.9775	-2.82423	-14.4216	-2.82558	-13.9688	-2.82695	-14.1505	-2.82429	-13.7468	-2.82875	-13.3268	-2.82543	-14.9453	-2.82508	-14.7389	-2.82533	-15.5624	-2.82483	-15.0982
				-1.87432	-5.6793	-1.96744	-5.93042	-2.06136	-6.20727	-2.15712	-6.51897	-2.24908	-6.87071	-2.34261	-7.17855	-2.80924	-7.87137	-3.27951	-7.5067	-2.80946	-5.9746									-2.8095	-14.9345	-2.80827	-14.3773	-2.81127	-13.9247	-2.81195	-14.1095	-2.80993	-13.7051	-2.81179	-13.2863	-2.80993	-14.9025	-2.80938	-14.6964	-2.8097	-15.5213	-2.81023	-15.0578
				-1.86428	-5.65348	-1.95764	-5.90309	-2.04947	-6.17978	-2.14332	-6.48814	-2.238	-6.84059	-2.33043	-7.14847	-2.79452	-7.83545	-3.26098	-7.46963	-2.79455	-5.9467									-2.79611	-14.8919	-2.79416	-14.3366	-2.79597	-13.8812	-2.79658	-14.0688	-2.79442	-13.6638	-2.79807	-13.2432	-2.79569	-14.8582	-2.79507	-14.652	-2.79569	-15.4748	-2.7955	-15.0122
				-1.853	-5.6279	-1.94728	-5.87608	-2.03954	-6.15195	-2.13221	-6.45758	-2.22521	-6.81108	-2.31772	-7.11813	-2.77922	-7.79928	-3.24392	-7.43211	-2.78002	-5.91863									-2.78105	-14.8456	-2.78048	-14.2887	-2.7819	-13.8368	-2.78249	-14.0257	-2.77932	-13.6201	-2.7822	-13.2014	-2.78047	-14.8154	-2.78027	-14.6093	-2.78056	-15.4315	-2.78044	-14.9681
				-1.84385	-5.60278	-1.9361	-5.84907	-2.02843	-6.12418	-2.12153	-6.42888	-2.21277	-6.78086	-2.30537	-7.08618	-2.76404	-7.76212	-3.22788	-7.39417	-2.76418	-5.88751									-2.76508	-14.802	-2.76582	-14.2427	-2.7661	-13.7907	-2.76572	-13.983	-2.76402	-13.5776	-2.76756	-13.1565	-2.76566	-14.7705	-2.76516	-14.5652	-2.76547	-15.385	-2.76534	-14.9229
				-1.83347	-5.57678	-1.92498	-5.82286	-2.01621	-6.09606	-2.11012	-6.39995	-2.20118	-6.74896	-2.29256	-7.05541	-2.74894	-7.72502	-3.20922	-7.35348	-2.7501	-5.85933									-2.7513	-14.7587	-2.75085	-14.2016	-2.75181	-13.7461	-2.75207	-13.9381	-2.75	-13.534	-2.75331	-13.1122	-2.75028	-14.7252	-2.74919	-14.5203	-2.74972	-15.3414	-2.75062	-14.879
				-1.82376	-5.55176	-1.9144	-5.79397	-2.00619	-6.06805	-2.0974	-6.3704	-2.18837	-6.71946	-2.28035	-7.02479	-2.7341	-7.68722	-3.19364	-7.31518	-2.73449	-5.83233									-2.73574	-14.7125	-2.73561	-14.1564	-2.73686	-13.6956	-2.73661	-13.8944	-2.73467	-13.4903	-2.73759	-13.0698	-2.73578	-14.6806	-2.7351	-14.4746	-2.73598	-15.2942	-2.73609	-14.8301
				-1.81381	-5.5256	-1.90417	-5.76846	-1.99509	-6.03856	-2.08552	-6.34	-2.17725	-6.68942	-2.26802	-6.99352	-2.71967	-7.64969	-3.17453	-7.27375	-2.71954	-5.8044									-2.72024	-14.6667	-2.72035	-14.1103	-2.72191	-13.6518	-2.72141	-13.8497	-2.71964	-13.4451	-2.72276	-13.026	-2.72025	-14.634	-2.71981	-14.4299	-2.7204	-15.248	-2.72116	-14.7836
				-1.80396	-5.50007	-1.89361	-5.74029	-1.98459	-6.01037	-2.07452	-6.3092	-2.16511	-6.65813	-2.25487	-6.9607	-2.70427	-7.61147	-3.15714	-7.23186	-2.7056	-5.77563									-2.70508	-14.6222	-2.70477	-14.0608	-2.70622	-13.6046	-2.70652	-13.8042	-2.70453	-13.3997	-2.707	-12.9788	-2.70633	-14.5875	-2.70617	-14.3829	-2.70668	-15.2028	-2.70609	-14.7378
				-1.7942	-5.47446	-1.88386	-5.71373	-1.97486	-5.98285	-2.06428	-6.27967	-2.15351	-6.62748	-2.24394	-6.9292	-2.68895	-7.57397	-3.13909	-7.19017	-2.69075	-5.74684									-2.68971	-14.5729	-2.69004	-14.0149	-2.69188	-13.5593	-2.6911	-13.7585	-2.68993	-13.3549	-2.69406	-12.9334	-2.69113	-14.5394	-2.69045	-14.3369	-2.69143	-15.156	-2.69192	-14.6907
				-1.7844	-5.44708	-1.87295	-5.68512	-1.96371	-5.9527	-2.05216	-6.24867	-2.14149	-6.59434	-2.23136	-6.8959	-2.67428	-7.53597	-3.1206	-7.14546	-2.67663	-5.71887									-2.67408	-14.5252	-2.67487	-13.9623	-2.67697	-13.5122	-2.6765	-13.7116	-2.67526	-13.3068	-2.67788	-12.8856	-2.67669	-14.4931	-2.67543	-14.2897	-2.67683	-15.1085	-2.67726	-14.6428
				-1.77412	-5.42063	-1.86278	-5.65748	-1.95245	-5.92462	-2.0407	-6.21885	-2.12961	-6.56224	-2.21892	-6.86423	-2.6597	-7.49785	-3.10451	-7.10429	-2.66018	-5.68977									-2.66054	-14.4771	-2.65934	-13.9136	-2.66176	-13.4644	-2.66238	-13.6644	-2.65996	-13.2616	-2.66317	-12.8412	-2.66115	-14.4437	-2.6607	-14.2412	-2.66195	-15.0592	-2.66192	-14.5946
				-1.7637	-5.39396	-1.85112	-5.62918	-1.94105	-5.8958	-2.02896	-6.18813	-2.11747	-6.53131	-2.20613	-6.83015	-2.64513	-7.45998	-3.08736	-7.0601	-2.64428	-5.66056									-2.64521	-14.4292	-2.64533	-13.8686	-2.64717	-13.4155	-2.64692	-13.6198	-2.64481	-13.2138	-2.64709	-12.7932	-2.64592	-14.3974	-2.64441	-14.1932	-2.64586	-15.0131	-2.64698	-14.5477
				-1.75375	-5.36776	-1.84162	-5.60098	-1.9308	-5.86664	-2.01704	-6.15671	-2.10524	-6.50015	-2.1934	-6.79649	-2.62964	-7.42179	-3.07058	-7.01736	-2.6304	-5.63087									-2.63108	-14.3787	-2.62946	-13.8205	-2.63164	-13.3629	-2.63137	-13.5723	-2.6301	-13.1686	-2.63285	-12.7452	-2.63063	-14.3483	-2.62961	-14.1458	-2.63091	-14.9639	-2.63166	-14.499
				-1.74433	-5.34012	-1.83135	-5.57434	-1.91938	-5.83759	-2.00562	-6.1268	-2.09298	-6.46813	-2.18191	-6.7644	-2.61521	-7.38233	-3.05319	-6.97508	-2.61444	-5.60223									-2.61539	-14.3298	-2.61464	-13.7725	-2.6171	-13.3201	-2.61602	-13.5242	-2.61463	-13.1205	-2.61829	-12.6987	-2.61531	-14.2989	-2.61531	-14.0963	-2.61582	-14.9146	-2.61566	-14.4493
				-1.73385	-5.31333	-1.82103	-5.5466	-1.90776	-5.80746	-1.99439	-6.09614	-2.08199	-6.43557	-2.16884	-6.73176	-2.59982	-7.34332	-3.03576	-6.93026	-2.6003	-5.57287									-2.60166	-14.2824	-2.60073	-13.7203	-2.60149	-13.2669	-2.60106	-13.4762	-2.59977	-13.0735	-2.60309	-12.6501	-2.60075	-14.2501	-2.60054	-14.0463	-2.60054	-14.8633	-2.60042	-14.3978
				-1.7243	-5.28561	-1.81099	-5.51887	-1.8959	-5.77915	-1.98295	-6.06584	-2.06955	-6.40376	-2.15516	-6.69758	-2.585	-7.30376	-3.01699	-6.88482	-2.58418	-5.54291									-2.58552	-14.2322	-2.58487	-13.6705	-2.5862	-13.2176	-2.58556	-13.4282	-2.58456	-13.0249	-2.58755	-12.6048	-2.5862	-14.2017	-2.58579	-13.9984	-2.58599	-14.8154	-2.58592	-14.3488
				-1.71422	-5.25895	-1.80097	-5.49131	-1.88522	-5.74892	-1.97176	-6.0341	-2.05713	-6.37095	-2.14351	-6.6616	-2.57031	-7.26413	-2.99996	-6.8408	-2.56983	-5.51303									-2.57021	-14.1819	-2.57013	-13.6175	-2.57151	-13.1692	-2.57081	-13.3801	-2.56965	-12.9791	-2.57145	-12.5557	-2.57094	-14.1518	-2.5707	-13.9473	-2.57081	-14.7616	-2.57067	-14.2955
				-1.70473	-5.23088	-1.79061	-5.46139	-1.87465	-5.71896	-1.95941	-6.00356	-2.04418	-6.33859	-2.13014	-6.62816	-2.55664	-7.2256	-2.98302	-6.79652	-2.55397	-5.48373									-2.55585	-14.1319	-2.55686	-13.5696	-2.55733	-13.1182	-2.55708	-13.3328	-2.55651	-12.9284	-2.55648	-12.5058	-2.55561	-14.101	-2.55615	-13.8971	-2.55586	-14.7121	-2.55572	-14.2456
				-1.69489	-5.2039	-1.7804	-5.43296	-1.86257	-5.6886	-1.94914	-5.97344	-2.03289	-6.30535	-2.11802	-6.59426	-2.54158	-7.18581	-2.96471	-6.75199	-2.53978	-5.45505									-2.5418	-14.0788	-2.54181	-13.5186	-2.5414	-13.0684	-2.54294	-13.2846	-2.54139	-12.8816	-2.54154	-12.4592	-2.54121	-14.0516	-2.54145	-13.8476	-2.54103	-14.6619	-2.54131	-14.1943
				-1.68415	-5.17634	-1.76791	-5.40459	-1.85075	-5.65905	-1.937	-5.94144	-2.02036	-6.27401	-2.1061	-6.56093	-2.52508	-7.14625	-2.9469	-6.70563	-2.52539	-5.42567									-2.52591	-14.0295	-2.52672	-13.4667	-2.52677	-13.0154	-2.52692	-13.2325	-2.52721	-12.8336	-2.52723	-12.4102	-2.52705	-14.0016	-2.52691	-13.7988	-2.52623	-14.6107	-2.52604	-14.1445
				-1.6747	-5.14913	-1.75695	-5.37675	-1.84144	-5.6293	-1.92603	-5.91084	-2.0083	-6.2412	-2.09357	-6.52708	-2.51118	-7.1074	-2.93003	-6.66148	-2.51068	-5.39634									-2.51073	-13.9769	-2.51353	-13.4159	-2.512	-12.9664	-2.51143	-13.186	-2.5125	-12.7859	-2.51337	-12.3621	-2.51133	-13.9504	-2.5117	-13.7478	-2.51127	-14.5595	-2.51178	-14.0946
				-1.66415	-5.12237	-1.74613	-5.34705	-1.8295	-5.59945	-1.91381	-5.87856	-1.99618	-6.20895	-2.08149	-6.49298	-2.49531	-7.06625	-2.9118	-6.61523	-2.49576	-5.36807									-2.49609	-13.9261	-2.49757	-13.3661	-2.49709	-12.9153	-2.4968	-13.1377	-2.49648	-12.7371	-2.49848	-12.313	-2.49706	-13.9008	-2.49593	-13.6972	-2.49639	-14.5086	-2.49699	-14.0421
				-1.65376	-5.09374	-1.73662	-5.31838	-1.81913	-5.57027	-1.9031	-5.84745	-1.98414	-6.17651	-2.06861	-6.45886	-2.48099	-7.02609	-2.89437	-6.56907	-2.4806	-5.33672									-2.48139	-13.874	-2.48248	-13.314	-2.48145	-12.8645	-2.48125	-13.0895	-2.48235	-12.6881	-2.48272	-12.2633	-2.48117	-13.8494	-2.48071	-13.6472	-2.4806	-14.457	-2.48126	-13.9912
				-1.64421	-5.06769	-1.72682	-5.29022	-1.80804	-5.54122	-1.89074	-5.81733	-1.97229	-6.14271	-2.05571	-6.42464	-2.46656	-6.98535	-2.87732	-6.52246	-2.46598	-5.30646									-2.46667	-13.8251	-2.46744	-13.2628	-2.46638	-12.8122	-2.46702	-13.0408	-2.46673	-12.6393	-2.4674	-12.2136	-2.46678	-13.7983	-2.46574	-13.5956	-2.46648	-14.4055	-2.46677	-13.9403
				-1.63484	-5.03998	-1.71699	-5.26224	-1.79778	-5.50996	-1.87905	-5.78475	-1.96308	-6.11034	-2.043	-6.39064	-2.45165	-6.94487	-2.85918	-6.474	-2.44945	-5.27793									-2.45038	-13.7712	-2.45253	-13.211	-2.45228	-12.7617	-2.45262	-12.9891	-2.45191	-12.5907	-2.45302	-12.1632	-2.45174	-13.7456	-2.45049	-13.5435	-2.451	-14.3531	-2.45164	-13.8886
				-1.62446	-5.01211	-1.70654	-5.23321	-1.7874	-5.48	-1.86868	-5.75276	-1.94989	-6.07784	-2.02951	-6.35601	-2.43607	-6.90428	-2.84034	-6.42672	-2.43598	-5.24891									-2.43639	-13.7215	-2.43673	-13.159	-2.43672	-12.7104	-2.43656	-12.939	-2.43559	-12.5395	-2.43743	-12.1121	-2.43647	-13.6952	-2.43593	-13.493	-2.43615	-14.3012	-2.43644	-13.8358
				-1.61522	-4.9856	-1.69594	-5.20382	-1.77671	-5.44974	-1.85561	-5.72205	-1.93872	-6.04557	-2.0176	-6.32313	-2.42161	-6.86383	-2.82356	-6.38097	-2.42184	-5.22005									-2.42085	-13.6679	-2.42237	-13.1069	-2.42165	-12.6563	-2.42148	-12.8882	-2.42207	-12.4901	-2.42224	-12.0627	-2.42211	-13.6425	-2.42116	-13.443	-2.42173	-14.2483	-2.42212	-13.7859
				-1.6058	-4.95795	-1.68507	-5.17492	-1.76558	-5.4198	-1.84401	-5.68947	-1.92655	-6.0129	-2.00505	-6.28854	-2.40588	-6.82211	-2.80613	-6.33419	-2.40568	-5.1888									-2.40646	-13.615	-2.40649	-13.0558	-2.40722	-12.6064	-2.40716	-12.8393	-2.40596	-12.438	-2.40721	-12.012	-2.40688	-13.5894	-2.40626	-13.3869	-2.40655	-14.1957	-2.40645	-13.7312
				-1.5956	-4.9292	-1.6745	-5.1468	-1.75606	-5.38954	-1.8337	-5.65874	-1.91449	-5.97962	-1.99233	-6.25391	-2.38998	-6.78097	-2.78887	-6.28759	-2.39181	-5.15508									-2.39058	-13.5603	-2.39218	-13.0031	-2.39064	-12.5522	-2.39296	-12.788	-2.3916	-12.3863	-2.39133	-11.9615	-2.39269	-13.5384	-2.39129	-13.3363	-2.39168	-14.1436	-2.39228	-13.6789
				-1.5858	-4.90162	-1.66367	-5.1167	-1.74496	-5.35997	-1.82197	-5.62695	-1.90136	-5.94713	-1.98029	-6.22074	-2.37557	-6.73969	-2.77086	-6.23898	-2.37738	-5.13061									-2.37612	-13.5087	-2.37691	-12.9518	-2.37803	-12.4982	-2.37727	-12.7375	-2.37724	-12.3361	-2.37804	-11.9118	-2.3777	-13.484	-2.37667	-13.2814	-2.37737	-14.09	-2.37745	-13.6257
				-1.57591	-4.87409	-1.65366	-5.08816	-1.73317	-5.32957	-1.81161	-5.59605	-1.89042	-5.91493	-1.96883	-6.18561	-2.36075	-6.69814	-2.75374	-6.19224	-2.36343	-5.10699									-2.36074	-13.4539	-2.36287	-12.8978	-2.36158	-12.4441	-2.36209	-12.6863	-2.36146	-12.2869	-2.36154	-11.8613	-2.36284	-13.4309	-2.36156	-13.228	-2.36182	-14.0356	-2.36182	-13.5711
				-1.56571	-4.84601	-1.643	-5.05767	-1.72216	-5.29896	-1.79901	-5.56288	-1.87682	-5.88098	-1.95536	-6.15209	-2.34492	-6.65722	-2.73532	-6.14363	-2.34753	-5.07368									-2.34634	-13.4025	-2.34757	-12.8483	-2.34658	-12.3921	-2.34727	-12.636	-2.34761	-12.2369	-2.34722	-11.8115	-2.34686	-13.3771	-2.34576	-13.1755	-2.34595	-13.982	-2.34662	-13.5192
				-1.55478	-4.81854	-1.63226	-5.02958	-1.70961	-5.26925	-1.78761	-5.53124	-1.86551	-5.84738	-1.94322	-6.11626	-2.3316	-6.61703	-2.71913	-6.09711	-2.33177	-5.04052									-2.3317	-13.3459	-2.33237	-12.7927	-2.33274	-12.3413	-2.3326	-12.585	-2.33274	-12.1845	-2.33267	-11.7595	-2.33293	-13.3263	-2.33119	-13.1247	-2.3322	-13.9294	-2.33295	-13.4649
				-1.54476	-4.7914	-1.62138	-4.99991	-1.6992	-5.23815	-1.77654	-5.49942	-1.8525	-5.81426	-1.93238	-6.08204	-2.3156	-6.57432	-2.70121	-6.0485	-2.31663	-5.01143									-2.31707	-13.2925	-2.31766	-12.7412	-2.31791	-12.2859	-2.31757	-12.5318	-2.31723	-12.1335	-2.31802	-11.7084	-2.31691	-13.271	-2.31615	-13.0691	-2.31689	-13.874	-2.31685	-13.4097
				-1.53514	-4.76231	-1.60926	-4.97089	-1.68804	-5.20727	-1.766	-5.46672	-1.84075	-5.7803	-1.91937	-6.04686	-2.3016	-6.5339	-2.68464	-6.00082	-2.30138	-4.98202									-2.30144	-13.241	-2.30271	-12.6876	-2.3025	-12.23	-2.30229	-12.4827	-2.30241	-12.0822	-2.30283	-11.6557	-2.30179	-13.2194	-2.30096	-13.0167	-2.30124	-13.8196	-2.30204	-13.3566
				-1.52387	-4.73494	-1.59981	-4.94079	-1.67606	-5.17599	-1.7543	-5.43493	-1.82838	-5.74789	-1.90617	-6.01219	-2.2871	-6.4924	-2.66678	-5.95269	-2.28718	-4.95031									-2.28659	-13.1865	-2.28715	-12.6306	-2.28692	-12.1784	-2.2887	-12.4323	-2.28752	-12.0306	-2.28811	-11.6041	-2.2869	-13.1648	-2.28578	-12.9618	-2.28593	-13.763	-2.28707	-13.299
				-1.51425	-4.70679	-1.59103	-4.91229	-1.66504	-5.14583	-1.74285	-5.40283	-1.81615	-5.7133	-1.89255	-5.97703	-2.27076	-6.45065	-2.6486	-5.90452	-2.27087	-4.9219									-2.27217	-13.1344	-2.27319	-12.5795	-2.27351	-12.1266	-2.27389	-12.3802	-2.27244	-11.9789	-2.27196	-11.5545	-2.27213	-13.1114	-2.27131	-12.9116	-2.27205	-13.7106	-2.27249	-13.2482
				-1.50436	-4.67959	-1.57931	-4.8817	-1.6545	-5.11429	-1.73006	-5.37137	-1.80397	-5.68042	-1.8804	-5.94158	-2.25596	-6.40933	-2.63051	-5.85631	-2.25662	-4.8917									-2.25691	-13.0818	-2.25691	-12.5245	-2.25871	-12.0732	-2.25801	-12.3287	-2.25721	-11.929	-2.25704	-11.5029	-2.2568	-13.0588	-2.25531	-12.8576	-2.25577	-13.6571	-2.25772	-13.1944
				-1.49455	-4.65001	-1.56706	-4.85251	-1.6441	-5.08437	-1.71825	-5.33931	-1.79226	-5.64683	-1.86856	-5.90705	-2.24168	-6.36717	-2.61316	-5.80827	-2.24174	-4.86213									-2.24129	-13.028	-2.24314	-12.4731	-2.24297	-12.0194	-2.244	-12.2767	-2.24182	-11.8771	-2.24293	-11.4508	-2.24211	-13.0035	-2.24142	-12.8012	-2.24156	-13.6018	-2.24239	-13.1387
				-1.48419	-4.62187	-1.55818	-4.82311	-1.63401	-5.05251	-1.70628	-5.30724	-1.78031	-5.61355	-1.85548	-5.87133	-2.22609	-6.32448	-2.5961	-5.75861	-2.22638	-4.83105									-2.22521	-12.9728	-2.22769	-12.4184	-2.22765	-11.9642	-2.22768	-12.2253	-2.22691	-11.8248	-2.22885	-11.4006	-2.22648	-12.9503	-2.22638	-12.7477	-2.22547	-13.5462	-2.22643	-13.0827
				-1.47452	-4.59256	-1.54741	-4.79344	-1.62254	-5.02162	-1.69662	-5.27476	-1.76907	-5.57999	-1.84339	-5.83624	-2.21039	-6.28164	-2.57816	-5.71021	-2.21201	-4.80219									-2.21107	-12.9189	-2.21176	-12.363	-2.21293	-11.9115	-2.21275	-12.1717	-2.21071	-11.7732	-2.21303	-11.3474	-2.21144	-12.8943	-2.21067	-12.6929	-2.2102	-13.4895	-2.21162	-13.0268
				-1.4652	-4.56506	-1.5367	-4.76463	-1.61113	-4.99107	-1.68494	-5.24158	-1.75777	-5.54499	-1.83039	-5.80231	-2.19648	-6.24134	-2.56095	-5.66112	-2.19765	-4.77119									-2.19604	-12.8605	-2.19696	-12.3116	-2.19739	-11.8553	-2.19825	-12.12	-2.19593	-11.7208	-2.1987	-11.2953	-2.19775	-12.8407	-2.19611	-12.6394	-2.19673	-13.4356	-2.19802	-12.9715
				-1.4554	-4.53653	-1.52528	-4.73435	-1.60058	-4.95991	-1.67274	-5.20842	-1.74561	-5.51079	-1.8186	-5.7667	-2.18112	-6.19968	-2.54545	-5.61378	-2.18396	-4.74228									-2.18155	-12.8076	-2.1821	-12.2533	-2.1836	-11.8002	-2.18314	-12.0676	-2.18213	-11.6689	-2.18415	-11.2445	-2.18275	-12.7863	-2.18145	-12.5839	-2.18172	-13.3798	-2.1828	-12.9164
				-1.44559	-4.50941	-1.51562	-4.70413	-1.58977	-4.92908	-1.66125	-5.17693	-1.7352	-5.47696	-1.80549	-5.73198	-2.16635	-6.15631	-2.52722	-5.56526	-2.16794	-4.71106									-2.16621	-12.7503	-2.166	-12.1988	-2.16733	-11.7468	-2.16798	-12.015	-2.16667	-11.6175	-2.1691	-11.1927	-2.16753	-12.7285	-2.16694	-12.5291	-2.16687	-13.3213	-2.16713	-12.8614
				-1.43516	-4.48063	-1.5051	-4.67497	-1.57805	-4.89801	-1.65034	-5.14466	-1.72177	-5.44389	-1.79341	-5.69608	-2.15231	-6.11336	-2.51013	-5.51489	-2.15255	-4.67955									-2.15118	-12.6993	-2.15245	-12.1433	-2.15233	-11.6908	-2.15205	-11.96	-2.1511	-11.5642	-2.15259	-11.1371	-2.15333	-12.6742	-2.1523	-12.4737	-2.15246	-13.2662	-2.15341	-12.8041
				-1.42363	-4.45038	-1.49307	-4.64427	-1.56714	-4.86628	-1.63986	-5.11025	-1.7097	-5.41034	-1.78171	-5.6615	-2.13667	-6.06884	-2.49151	-5.46547	-2.13666	-4.65112									-2.13588	-12.6391	-2.13646	-12.0878	-2.13707	-11.6375	-2.13813	-11.9051	-2.13622	-11.509	-2.1373	-11.084	-2.13766	-12.6169	-2.13674	-12.4166	-2.1374	-13.2071	-2.13776	-12.746
				-1.41347	-4.42078	-1.48348	-4.61546	-1.55676	-4.8371	-1.62762	-5.07922	-1.69819	-5.37566	-1.7689	-5.62636	-2.12106	-6.02582	-2.4748	-5.41726	-2.12244	-4.61875									-2.12055	-12.5814	-2.12128	-12.0333	-2.12219	-11.5775	-2.12265	-11.8508	-2.12061	-11.4552	-2.12256	-11.0317	-2.12286	-12.5598	-2.12306	-12.3612	-2.12243	-13.1499	-2.12194	-12.6899
				-1.40314	-4.3918	-1.47358	-4.58583	-1.54492	-4.8044	-1.61651	-5.04595	-1.68763	-5.34218	-1.75646	-5.59166	-2.10632	-5.98324	-2.45737	-5.36831	-2.10717	-4.58815									-2.10639	-12.5268	-2.10553	-11.9756	-2.10741	-11.5213	-2.10602	-11.7975	-2.10605	-11.4023	-2.10718	-10.9784	-2.10749	-12.5034	-2.10732	-12.3043	-2.107	-13.0937	-2.107	-12.6333
				-1.39337	-4.36325	-1.46296	-4.55578	-1.53448	-4.77369	-1.60439	-5.01212	-1.67369	-5.30856	-1.74431	-5.55562	-2.09229	-5.94115	-2.43956	-5.31807	-2.09166	-4.55882									-2.09198	-12.4678	-2.09116	-11.9183	-2.09428	-11.4667	-2.09188	-11.7423	-2.09135	-11.3482	-2.09204	-10.9237	-2.09143	-12.4468	-2.09113	-12.2475	-2.09142	-13.0368	-2.09194	-12.5766
				-1.38452	-4.33547	-1.45283	-4.52543	-1.52254	-4.74343	-1.5933	-4.97918	-1.66086	-5.27422	-1.73187	-5.52069	-2.07578	-5.8967	-2.42278	-5.26845	-2.07626	-4.52712									-2.07634	-12.4115	-2.07588	-11.862	-2.07848	-11.4092	-2.07598	-11.6881	-2.07678	-11.2926	-2.07697	-10.8716	-2.07597	-12.391	-2.0758	-12.1918	-2.07575	-12.9814	-2.0761	-12.5195
				-1.37313	-4.3069	-1.44332	-4.49528	-1.5128	-4.71077	-1.5822	-4.94612	-1.64936	-5.23926	-1.71819	-5.48366	-2.06152	-5.85526	-2.40509	-5.21899	-2.06165	-4.49684									-2.06091	-12.3552	-2.06155	-11.8073	-2.06212	-11.3518	-2.06188	-11.6353	-2.06128	-11.2401	-2.06224	-10.8204	-2.06131	-12.3359	-2.06138	-12.1374	-2.06102	-12.9245	-2.06082	-12.4626
				-1.36336	-4.27708	-1.43256	-4.46648	-1.50158	-4.68012	-1.56969	-4.91424	-1.63729	-5.20582	-1.70535	-5.4495	-2.04525	-5.81099	-2.38844	-5.16909	-2.04709	-4.46635									-2.04478	-12.2982	-2.04524	-11.7493	-2.04639	-11.2944	-2.04683	-11.5786	-2.04564	-11.1829	-2.0468	-10.7672	-2.04623	-12.2801	-2.0453	-12.0809	-2.04557	-12.8671	-2.04642	-12.4058
				-1.35438	-4.24831	-1.42063	-4.43364	-1.49011	-4.64903	-1.55996	-4.88283	-1.62565	-5.17212	-1.69469	-5.4131	-2.02926	-5.76848	-2.37133	-5.11897	-2.03181	-4.435									-2.03067	-12.2406	-2.03056	-11.6929	-2.03135	-11.2379	-2.03155	-11.5252	-2.03114	-11.1283	-2.03215	-10.7133	-2.03075	-12.2227	-2.03095	-12.0248	-2.03065	-12.8087	-2.03049	-12.3497
				-1.34356	-4.22155	-1.4096	-4.40353	-1.47997	-4.61694	-1.54728	-4.84902	-1.61354	-5.1371	-1.68085	-5.37673	-2.01486	-5.72617	-2.35315	-5.06806	-2.01656	-4.40532									-2.01524	-12.1866	-2.01682	-11.637	-2.01763	-11.1833	-2.01701	-11.4703	-2.01719	-11.0732	-2.01756	-10.6585	-2.01629	-12.1656	-2.01617	-11.9673	-2.01607	-12.7511	-2.0156	-12.2922
				-1.33394	-4.19107	-1.39919	-4.37323	-1.46892	-4.58615	-1.53494	-4.81638	-1.60178	-5.1028	-1.66785	-5.34084	-2.00036	-5.68233	-2.33578	-5.01771	-2.00155	-4.3743									-2.00094	-12.131	-2.00281	-11.5789	-2.00279	-11.1277	-2.00357	-11.4152	-2.00288	-11.0204	-2.00282	-10.6046	-2.00097	-12.1087	-2.00014	-11.9108	-2.00041	-12.6929	-2.00187	-12.2354
				-1.32396	-4.1619	-1.38848	-4.34354	-1.45737	-4.55498	-1.5228	-4.78221	-1.5896	-5.06857	-1.65475	-5.30428	-1.98649	-5.64017	-2.31848	-4.96693	-1.98673	-4.34589									-1.98588	-12.0736	-1.98801	-11.5207	-1.98697	-11.0693	-1.9878	-11.3618	-1.988	-10.9659	-1.98655	-10.5502	-1.98625	-12.0511	-1.98571	-11.8532	-1.98577	-12.6351	-1.98703	-12.1772
				-1.31418	-4.13347	-1.37774	-4.31302	-1.44657	-4.5236	-1.51034	-4.74967	-1.57821	-5.03364	-1.64264	-5.2678	-1.97262	-5.59649	-2.30094	-4.91618	-1.97091	-4.31468									-1.97029	-12.013	-1.97173	-11.4662	-1.97207	-11.0144	-1.97301	-11.3063	-1.97234	-10.9118	-1.97317	-10.4977	-1.9725	-11.9929	-1.97195	-11.7941	-1.97156	-12.5748	-1.97217	-12.1159
				-1.30469	-4.10526	-1.36774	-4.28193	-1.43476	-4.49207	-1.50075	-4.71637	-1.56635	-4.99855	-1.62942	-5.23166	-1.9567	-5.55336	-2.28431	-4.86637	-1.95835	-4.28304									-1.95552	-11.9581	-1.95659	-11.4109	-1.95787	-10.9538	-1.95808	-11.2531	-1.95895	-10.8573	-1.95869	-10.4426	-1.95772	-11.9367	-1.95713	-11.7373	-1.95634	-12.5179	-1.95741	-12.0594
				-1.2953	-4.0756	-1.35872	-4.25215	-1.42387	-4.45795	-1.48818	-4.68389	-1.55546	-4.96441	-1.61899	-5.19669	-1.94164	-5.51046	-2.26468	-4.81582	-1.94276	-4.25134									-1.94219	-11.9039	-1.94289	-11.3541	-1.9423	-10.8971	-1.94207	-11.1978	-1.94199	-10.804	-1.94355	-10.3887	-1.94234	-11.8809	-1.94247	-11.6792	-1.94182	-12.4583	-1.94257	-11.9984
				-1.28396	-4.04676	-1.347	-4.22178	-1.41249	-4.42532	-1.47725	-4.65025	-1.54228	-4.92927	-1.60656	-5.16093	-1.92627	-5.46743	-2.24808	-4.76523	-1.92804	-4.22334									-1.92628	-11.8495	-1.92702	-11.296	-1.92695	-10.844	-1.92815	-11.1418	-1.92793	-10.7498	-1.92892	-10.3366	-1.9267	-11.8223	-1.92667	-11.6233	-1.9256	-12.4006	-1.92679	-11.942
				-1.27463	-4.01915	-1.33598	-4.19229	-1.40176	-4.39394	-1.46635	-4.61861	-1.52903	-4.89483	-1.59432	-5.12396	-1.91086	-5.42339	-2.23095	-4.7156	-1.91331	-4.19348									-1.91277	-11.7897	-1.91212	-11.2384	-1.91278	-10.7839	-1.91349	-11.0885	-1.91184	-10.6949	-1.91218	-10.2806	-1.91102	-11.7625	-1.91094	-11.564	-1.91093	-12.3399	-1.91203	-11.8838
				-1.26439	-3.98896	-1.32512	-4.16199	-1.39073	-4.36078	-1.45335	-4.58416	-1.51746	-4.86003	-1.58145	-5.08757	-1.89532	-5.38059	-2.2147	-4.66437	-1.89674	-4.16324									-1.89656	-11.7302	-1.89696	-11.1822	-1.89668	-10.725	-1.89709	-11.0323	-1.89697	-10.6415	-1.89699	-10.2251	-1.89685	-11.7054	-1.89583	-11.5068	-1.8958	-12.2792	-1.89724	-11.8246
				-1.25472	-3.96067	-1.31516	-4.13109	-1.37967	-4.32973	-1.44275	-4.55074	-1.50507	-4.82437	-1.56941	-5.05183	-1.87961	-5.33607	-2.19599	-4.61337	-1.88177	-4.13035									-1.88055	-11.6741	-1.88163	-11.1229	-1.88171	-10.6679	-1.88235	-10.9778	-1.88217	-10.5855	-1.88187	-10.1703	-1.88147	-11.6484	-1.88129	-11.45	-1.88148	-12.2218	-1.88186	-11.767
				-1.24409	-3.93207	-1.30458	-4.10137	-1.36839	-4.29734	-1.43095	-4.51777	-1.49297	-4.7905	-1.55744	-5.01661	-1.86496	-5.29104	-2.17944	-4.56208	-1.86518	-4.09929									-1.86463	-11.6188	-1.86668	-11.0647	-1.86645	-10.6108	-1.86782	-10.9205	-1.8678	-10.5293	-1.86729	-10.115	-1.86631	-11.5913	-1.86597	-11.3938	-1.86619	-12.1655	-1.86693	-11.7093
				-1.23411	-3.90277	-1.29532	-4.0714	-1.35812	-4.26488	-1.41963	-4.48164	-1.48114	-4.75642	-1.54483	-4.9802	-1.84964	-5.24781	-2.16128	-4.51082	-1.85195	-4.07096									-1.84992	-11.5592	-1.85179	-11.0089	-1.85185	-10.5512	-1.85101	-10.8649	-1.85159	-10.4731	-1.85089	-10.0604	-1.85193	-11.5329	-1.85112	-11.3349	-1.85129	-12.1035	-1.85176	-11.6478
				-1.22423	-3.87412	-1.28345	-4.03991	-1.34675	-4.23469	-1.40833	-4.4474	-1.47014	-4.72144	-1.53149	-4.94413	-1.83535	-5.2039	-2.1444	-4.45879	-1.83656	-4.03819									-1.83583	-11.4994	-1.83658	-10.9513	-1.836	-10.4909	-1.83613	-10.8092	-1.83776	-10.417	-1.83735	-10.0051	-1.83724	-11.4739	-1.8366	-11.275	-1.83626	-12.0436	-1.83636	-11.5883
				-1.21389	-3.84495	-1.27292	-4.01009	-1.33477	-4.20274	-1.39614	-4.41353	-1.4579	-4.68762	-1.51823	-4.90772	-1.8199	-5.16064	-2.12616	-4.40743	-1.82174	-4.0081									-1.8205	-11.4426	-1.82208	-10.8915	-1.82208	-10.4353	-1.82207	-10.7537	-1.82342	-10.3613	-1.82352	-9.95263	-1.82268	-11.4157	-1.82236	-11.2166	-1.82231	-11.9838	-1.82202	-11.5288
				-1.20405	-3.8169	-1.26393	-3.98016	-1.3247	-4.17027	-1.38523	-4.38158	-1.4459	-4.65191	-1.50629	-4.87114	-1.80578	-5.11637	-2.10908	-4.35538	-1.80682	-3.97608									-1.8058	-11.3838	-1.80801	-10.8329	-1.80796	-10.3734	-1.80791	-10.7003	-1.80688	-10.3054	-1.80815	-9.89699	-1.80727	-11.3582	-1.80693	-11.1595	-1.80643	-11.926	-1.80666	-11.471
				-1.1947	-3.78789	-1.25293	-3.94898	-1.31371	-4.13821	-1.37403	-4.34706	-1.43395	-4.61785	-1.49349	-4.83449	-1.79187	-5.07316	-2.09077	-4.30498	-1.79251	-3.94796									-1.79153	-11.3234	-1.79291	-10.7775	-1.79367	-10.3182	-1.79289	-10.6424	-1.79185	-10.2492	-1.79317	-9.84019	-1.79251	-11.2998	-1.79139	-11.1009	-1.79216	-11.8675	-1.79254	-11.4099
				-1.18464	-3.7585	-1.24249	-3.91848	-1.30283	-4.10641	-1.36218	-4.31382	-1.42106	-4.58003	-1.48079	-4.79779	-1.7764	-5.02963	-2.07377	-4.25194	-1.77734	-3.91684									-1.77727	-11.2647	-1.7784	-10.718	-1.77764	-10.2584	-1.7783	-10.5838	-1.77742	-10.1942	-1.77837	-9.78698	-1.7778	-11.2381	-1.77759	-11.0424	-1.77705	-11.8057	-1.77778	-11.3516
				-1.1739	-3.7289	-1.2324	-3.8888	-1.29215	-4.07505	-1.35096	-4.27974	-1.40792	-4.54383	-1.4693	-4.76136	-1.76184	-4.98612	-2.05559	-4.19999	-1.76217	-3.88643									-1.76196	-11.2107	-1.76189	-10.6617	-1.76298	-10.2003	-1.76389	-10.5269	-1.76227	-10.1363	-1.76376	-9.72935	-1.76314	-11.18	-1.76224	-10.9817	-1.7617	-11.7451	-1.76273	-11.2897
				-1.16419	-3.70002	-1.22235	-3.85845	-1.28156	-4.04326	-1.33934	-4.24656	-1.39564	-4.50965	-1.45687	-4.72432	-1.74729	-4.94093	-2.03815	-4.14833	-1.74652	-3.85614									-1.74826	-11.1468	-1.74688	-10.6003	-1.74807	-10.1412	-1.7484	-10.4687	-1.7477	-10.0814	-1.74885	-9.67409	-1.7481	-11.1196	-1.74705	-10.9211	-1.74765	-11.6839	-1.74826	-11.2286
				-1.15414	-3.67135	-1.21058	-3.82732	-1.27068	-4.01176	-1.32736	-4.21224	-1.38441	-4.47506	-1.44472	-4.68673	-1.73159	-4.8978	-2.01997	-4.09584	-1.73099	-3.82563									-1.73282	-11.0887	-1.73279	-10.538	-1.73351	-10.0845	-1.73285	-10.4114	-1.73281	-10.0238	-1.73397	-9.61925	-1.73264	-11.0605	-1.73163	-10.8617	-1.7319	-11.6227	-1.7332	-11.1687
				-1.14354	-3.6403	-1.20074	-3.79772	-1.26013	-3.9795	-1.31574	-4.17776	-1.37275	-4.4394	-1.43251	-4.65019	-1.71632	-4.85433	-2.00255	-4.04442	-1.71669	-3.79504									-1.71737	-11.0283	-1.71742	-10.4801	-1.71859	-10.0261	-1.71745	-10.3549	-1.71847	-9.96667	-1.71802	-9.56167	-1.71711	-11.0002	-1.71688	-10.8023	-1.71731	-11.5612	-1.71721	-11.1096
				-1.13338	-3.61175	-1.18999	-3.76661	-1.24903	-3.94789	-1.30362	-4.14494	-1.36015	-4.40385	-1.41834	-4.61071	-1.7012	-4.80933	-1.98491	-3.99236	-1.70196	-3.7656									-1.70094	-10.9702	-1.70203	-10.4266	-1.70218	-9.96245	-1.70267	-10.2984	-1.70267	-9.90795	-1.70372	-9.50565	-1.70294	-10.942	-1.70182	-10.7432	-1.70195	-11.5006	-1.7028	-11.0468
				-1.12357	-3.58202	-1.17986	-3.73593	-1.23804	-3.91531	-1.29314	-4.11153	-1.34846	-4.36838	-1.40469	-4.57281	-1.6867	-4.76549	-1.9685	-3.94073	-1.68723	-3.73649									-1.68679	-10.9089	-1.68657	-10.3583	-1.68738	-9.90173	-1.68774	-10.2408	-1.68873	-9.85298	-1.68802	-9.44953	-1.68702	-10.8819	-1.68686	-10.6834	-1.68669	-11.4394	-1.68699	-10.9866
				-1.11347	-3.55324	-1.16942	-3.7062	-1.22713	-3.88285	-1.28137	-4.07757	-1.33653	-4.33179	-1.39276	-4.53577	-1.67166	-4.72172	-1.9501	-3.88844	-1.67139	-3.70583									-1.67165	-10.8492	-1.67143	-10.3005	-1.67071	-9.8434	-1.672	-10.1826	-1.67303	-9.79597	-1.67298	-9.39303	-1.67164	-10.8207	-1.67125	-10.622	-1.67077	-11.3775	-1.67209	-10.9244
				-1.10331	-3.52516	-1.15848	-3.6749	-1.21578	-3.85061	-1.27115	-4.0443	-1.32515	-4.2967	-1.38112	-4.49911	-1.65599	-4.67621	-1.93291	-3.83669	-1.65749	-3.67403									-1.65662	-10.7875	-1.65611	-10.2399	-1.65631	-9.78949	-1.658	-10.1269	-1.65815	-9.73996	-1.65938	-9.33611	-1.65756	-10.7591	-1.65652	-10.5623	-1.65581	-11.3136	-1.65672	-10.8604
				-1.09428	-3.49571	-1.14801	-3.64428	-1.20451	-3.8187	-1.25838	-4.00962	-1.31265	-4.26251	-1.36739	-4.46152	-1.64167	-4.633	-1.91513	-3.7845	-1.6424	-3.64459									-1.64147	-10.7288	-1.64195	-10.1769	-1.64209	-9.72663	-1.64236	-10.0674	-1.64323	-9.6842	-1.64331	-9.27793	-1.64275	-10.6985	-1.64232	-10.5009	-1.64228	-11.2547	-1.64191	-10.8017
				-1.0855	-3.46674	-1.13839	-3.61288	-1.19314	-3.78657	-1.24851	-3.97691	-1.29962	-4.2252	-1.35531	-4.42457	-1.62662	-4.58809	-1.89817	-3.73168	-1.62713	-3.61281									-1.6262	-10.6709	-1.62573	-10.1204	-1.62701	-9.66652	-1.6281	-10.0106	-1.62798	-9.62484	-1.62811	-9.21953	-1.62759	-10.6375	-1.62699	-10.4396	-1.62608	-11.191	-1.62696	-10.7383
				-1.07458	-3.43682	-1.12681	-3.58172	-1.18227	-3.75346	-1.23657	-3.94246	-1.28966	-4.19025	-1.34225	-4.38767	-1.61095	-4.5425	-1.87983	-3.67955	-1.61244	-3.58356									-1.61181	-10.6084	-1.61063	-10.0622	-1.61344	-9.60936	-1.61231	-9.95193	-1.61356	-9.56762	-1.61437	-9.16189	-1.6124	-10.5747	-1.61185	-10.3782	-1.61143	-11.1267	-1.61236	-10.6759
				-1.06392	-3.40728	-1.11557	-3.55122	-1.17171	-3.72089	-1.22558	-3.90909	-1.27804	-4.15502	-1.33069	-4.35072	-1.59701	-4.49882	-1.86135	-3.6275	-1.5967	-3.55101									-1.59688	-10.5498	-1.59574	-9.99968	-1.59793	-9.5461	-1.59884	-9.8933	-1.59918	-9.51115	-1.59925	-9.1054	-1.5978	-10.515	-1.597	-10.317	-1.597	-11.066	-1.59792	-10.6144
				-1.05471	-3.37902	-1.10643	-3.52233	-1.16109	-3.68876	-1.21382	-3.87531	-1.26548	-4.1195	-1.31834	-4.31378	-1.58238	-4.45454	-1.84416	-3.57471	-1.58255	-3.51698									-1.58236	-10.4837	-1.5805	-9.93801	-1.58265	-9.48758	-1.58378	-9.83568	-1.58384	-9.45143	-1.58507	-9.04669	-1.58268	-10.4528	-1.582	-10.2554	-1.5817	-11.0026	-1.58285	-10.551
				-1.04512	-3.34872	-1.09497	-3.4917	-1.15006	-3.65611	-1.20174	-3.84171	-1.25251	-4.08486	-1.30518	-4.27679	-1.56777	-4.40816	-1.82804	-3.5239	-1.56683	-3.49151									-1.56773	-10.4261	-1.56686	-9.88041	-1.56726	-9.43074	-1.56893	-9.77826	-1.56937	-9.39358	-1.56977	-8.9892	-1.56808	-10.3922	-1.56807	-10.1932	-1.5675	-10.941	-1.56763	-10.4881
				-1.03484	-3.31946	-1.08588	-3.46116	-1.13862	-3.62405	-1.19072	-3.80717	-1.24082	-4.04867	-1.29263	-4.2394	-1.55322	-4.36401	-1.80975	-3.47135	-1.55238	-3.46242									-1.55372	-10.3629	-1.55224	-9.81753	-1.55259	-9.36847	-1.55398	-9.71676	-1.55251	-9.33605	-1.55466	-8.93183	-1.5532	-10.3293	-1.55281	-10.1322	-1.55281	-10.8785	-1.55288	-10.4267
				-1.02592	-3.2895	-1.07565	-3.43021	-1.12722	-3.59219	-1.17943	-3.77364	-1.22915	-4.0129	-1.28182	-4.2021	-1.53658	-4.3187	-1.79223	-3.41869	-1.5377	-3.4273									-1.53747	-10.2994	-1.53743	-9.75568	-1.53791	-9.30437	-1.53816	-9.65699	-1.53786	-9.27652	-1.53896	-8.87447	-1.53801	-10.2675	-1.53786	-10.0696	-1.5378	-10.8141	-1.53792	-10.3635
				-1.01559	-3.26119	-1.06421	-3.39906	-1.11645	-3.55959	-1.16699	-3.7401	-1.21711	-3.97836	-1.26838	-4.16441	-1.52186	-4.27363	-1.77602	-3.36541	-1.52148	-3.39779									-1.52198	-10.2363	-1.52191	-9.69592	-1.52229	-9.24409	-1.52366	-9.59912	-1.52178	-9.2195	-1.52389	-8.81825	-1.52289	-10.2076	-1.52206	-10.0091	-1.5222	-10.752	-1.52244	-10.301
				-1.00521	-3.23174	-1.0548	-3.368	-1.10535	-3.52878	-1.15524	-3.70461	-1.20498	-3.94221	-1.25546	-4.12813	-1.50657	-4.22749	-1.75796	-3.31275	-1.50642	-3.37019									-1.50706	-10.1779	-1.50654	-9.63354	-1.50682	-9.18343	-1.50756	-9.53843	-1.50688	-9.15895	-1.50819	-8.75949	-1.5084	-10.1448	-1.50694	-9.94677	-1.50738	-10.6876	-1.50819	-10.2364
				-0.99359	-3.2012	-1.04409	-3.3366	-1.09436	-3.49549	-1.14385	-3.67042	-1.19317	-3.907	-1.24277	-4.09111	-1.49127	-4.18465	-1.74133	-3.26039	-1.4923	-3.33951									-1.49188	-10.1136	-1.49168	-9.57151	-1.49124	-9.12105	-1.4924	-9.47748	-1.4923	-9.09928	-1.49434	-8.70053	-1.4933	-10.0833	-1.49192	-9.88405	-1.49238	-10.6257	-1.49311	-10.173
				-0.98449	-3.17354	-1.03296	-3.3058	-1.08351	-3.46323	-1.13254	-3.6362	-1.18129	-3.87117	-1.23137	-4.05277	-1.47712	-4.13885	-1.72335	-3.20731	-1.47719	-3.30595									-1.47622	-10.0518	-1.47665	-9.51002	-1.47678	-9.06016	-1.47752	-9.41545	-1.47682	-9.04147	-1.47882	-8.64101	-1.47795	-10.0194	-1.47686	-9.8204	-1.47663	-10.561	-1.47757	-10.1079
				-0.97385	-3.14399	-1.02329	-3.27552	-1.07282	-3.43191	-1.11975	-3.60048	-1.16974	-3.83553	-1.21857	-4.01597	-1.46222	-4.09299	-1.70471	-3.15512	-1.46181	-3.27695									-1.46296	-9.99201	-1.46205	-9.44947	-1.46252	-8.99537	-1.46292	-9.35731	-1.46299	-8.98171	-1.46375	-8.58281	-1.46334	-9.9567	-1.46262	-9.75888	-1.4631	-10.4968	-1.46322	-10.0446
				-0.96525	-3.11314	-1.01225	-3.2448	-1.06322	-3.39861	-1.1096	-3.56834	-1.15677	-3.79931	-1.20548	-3.97807	-1.44729	-4.04797	-1.6873	-3.10067	-1.44723	-3.24703									-1.44761	-9.92823	-1.44718	-9.38711	-1.44807	-8.93269	-1.44761	-9.29755	-1.44722	-8.92247	-1.44898	-8.52146	-1.44933	-9.89544	-1.44832	-9.69716	-1.44823	-10.4332	-1.44855	-9.9809
				-0.9547	-3.08234	-1.001	-3.21307	-1.05031	-3.36538	-1.09837	-3.53483	-1.14468	-3.76275	-1.19299	-3.94057	-1.43335	-4.00296	-1.66944	-3.0466	-1.43146	-3.21577									-1.43202	-9.86369	-1.43199	-9.32499	-1.43275	-8.8745	-1.43213	-9.23593	-1.4325	-8.86359	-1.43276	-8.46244	-1.43344	-9.83205	-1.4328	-9.63448	-1.43251	-10.3707	-1.43302	-9.91859
				-0.94386	-3.05269	-0.99104	-3.18253	-1.04019	-3.33296	-1.08718	-3.50107	-1.13248	-3.72713	-1.18025	-3.90171	-1.41637	-3.95459	-1.65239	-2.9937	-1.41663	-3.18575									-1.41602	-9.79826	-1.41658	-9.26025	-1.41714	-8.80922	-1.41649	-9.17421	-1.41631	-8.80324	-1.41723	-8.40283	-1.41748	-9.7668	-1.41722	-9.56923	-1.41599	-10.3053	-1.41647	-9.85267
				-0.93261	-3.02262	-0.97987	-3.15106	-1.02974	-3.30038	-1.07647	-3.4664	-1.12057	-3.69172	-1.16829	-3.86484	-1.40097	-3.90965	-1.63517	-2.94043	-1.40159	-3.15252									-1.40174	-9.73549	-1.4017	-9.19618	-1.4012	-8.74423	-1.40189	-9.11203	-1.40157	-8.73934	-1.40287	-8.34165	-1.40151	-9.70237	-1.4013	-9.50475	-1.40106	-10.2379	-1.40114	-9.78576
				-0.9237	-2.99313	-0.96837	-3.12014	-1.0176	-3.26763	-1.06575	-3.43245	-1.10847	-3.65638	-1.1547	-3.82694	-1.38719	-3.86463	-1.61833	-2.88629	-1.38578	-3.12176									-1.38766	-9.66871	-1.38561	-9.12999	-1.38703	-8.68454	-1.3866	-9.04911	-1.38621	-8.67943	-1.38751	-8.27975	-1.38664	-9.6362	-1.38642	-9.43876	-1.38624	-10.1705	-1.38646	-9.71949
				-0.9137	-2.96319	-0.95881	-3.08843	-1.0066	-3.23499	-1.05377	-3.3974	-1.0977	-3.62109	-1.14372	-3.78917	-1.37129	-3.8175	-1.60047	-2.833	-1.37144	-3.09144									-1.37239	-9.60598	-1.37064	-9.06914	-1.37055	-8.61665	-1.37274	-8.98989	-1.37143	-8.61953	-1.37234	-8.21968	-1.37104	-9.57137	-1.37028	-9.37302	-1.37063	-10.1047	-1.37146	-9.65267
				-0.90385	-2.93356	-0.94942	-3.05674	-0.9955	-3.2019	-1.04169	-3.36309	-1.08528	-3.58473	-1.13019	-3.75185	-1.35696	-3.77366	-1.58373	-2.77943	-1.35738	-3.05956									-1.35696	-9.54277	-1.35571	-9.00285	-1.35662	-8.55782	-1.35642	-8.92982	-1.35733	-8.55768	-1.35686	-8.15856	-1.35607	-9.50656	-1.35587	-9.30772	-1.35585	-10.0388	-1.35594	-9.588
				-0.89327	-2.90386	-0.93878	-3.02679	-0.98437	-3.16933	-1.03029	-3.32823	-1.07342	-3.54788	-1.11741	-3.71331	-1.34124	-3.72742	-1.56661	-2.72593	-1.3425	-3.03015									-1.34106	-9.47472	-1.34101	-8.94175	-1.34177	-8.49614	-1.34258	-8.86756	-1.342	-8.49758	-1.34186	-8.09877	-1.34106	-9.44191	-1.3406	-9.24186	-1.34085	-9.9717	-1.34173	-9.52095
				-0.88493	-2.87471	-0.92796	-2.9945	-0.97241	-3.13592	-1.01998	-3.29556	-1.06093	-3.51236	-1.10708	-3.6768	-1.327	-3.68104	-1.54861	-2.672	-1.32687	-2.99824									-1.32629	-9.41082	-1.32595	-8.87504	-1.32528	-8.43088	-1.32748	-8.8054	-1.32714	-8.43749	-1.32718	-8.03967	-1.32708	-9.37471	-1.32686	-9.1768	-1.32656	-9.9027	-1.32649	-9.45406
				-0.87469	-2.84375	-0.91782	-2.96396	-0.9624	-3.10238	-1.00935	-3.2598	-1.04973	-3.47583	-1.09408	-3.63871	-1.31192	-3.63612	-1.53013	-2.61824	-1.31218	-2.96592									-1.31116	-9.34682	-1.31064	-8.81088	-1.311	-8.36602	-1.31259	-8.74463	-1.31065	-8.37509	-1.31235	-7.97856	-1.31194	-9.30843	-1.3106	-9.10958	-1.31203	-9.83507	-1.31222	-9.38616
				-0.86496	-2.81342	-0.90727	-2.93175	-0.95175	-3.06925	-0.99615	-3.22516	-1.03749	-3.44007	-1.08121	-3.59895	-1.29586	-3.58984	-1.5133	-2.56378	-1.29667	-2.93456									-1.29615	-9.2818	-1.29643	-8.74473	-1.29525	-8.30081	-1.29691	-8.68073	-1.29625	-8.31506	-1.29664	-7.9162	-1.29719	-9.24581	-1.29588	-9.04782	-1.29696	-9.76974	-1.29737	-9.32085
				-0.85538	-2.78482	-0.89578	-2.90127	-0.94037	-3.03667	-0.98455	-3.19228	-1.02593	-3.4033	-1.06922	-3.56242	-1.28083	-3.5435	-1.49545	-2.51136	-1.28308	-2.90506									-1.28203	-9.22015	-1.28131	-8.68201	-1.281	-8.24019	-1.28187	-8.61956	-1.28226	-8.25236	-1.28174	-7.85421	-1.28161	-9.17844	-1.2813	-8.98055	-1.28154	-9.70303	-1.28229	-9.25453
				-0.84519	-2.75524	-0.88624	-2.8697	-0.93002	-3.00431	-0.97205	-3.1556	-1.01414	-3.36784	-1.05635	-3.52515	-1.26707	-3.49837	-1.47778	-2.45574	-1.26656	-2.87111									-1.26608	-9.1514	-1.26675	-8.6157	-1.26673	-8.1726	-1.26606	-8.55761	-1.26661	-8.18952	-1.26613	-7.79138	-1.26706	-9.11037	-1.26621	-8.91387	-1.26699	-9.63379	-1.26728	-9.18657
				-0.83568	-2.72468	-0.87465	-2.83926	-0.9194	-2.96944	-0.96074	-3.12087	-1.00193	-3.3308	-1.04331	-3.48606	-1.25122	-3.45098	-1.4597	-2.40268	-1.25117	-2.84094									-1.25188	-9.08535	-1.25207	-8.55331	-1.25196	-8.10805	-1.25195	-8.49395	-1.25202	-8.12617	-1.25241	-7.73219	-1.25228	-9.04405	-1.25158	-8.84787	-1.25214	-9.56613	-1.25237	-9.11886
				-0.82492	-2.69497	-0.86514	-2.80716	-0.90841	-2.9375	-0.94976	-3.08621	-0.99007	-3.2947	-1.03033	-3.44896	-1.23613	-3.40437	-1.44297	-2.34783	-1.23586	-2.80977									-1.23724	-9.01794	-1.23605	-8.4884	-1.23663	-8.04365	-1.23668	-8.42836	-1.23693	-8.06316	-1.23733	-7.67029	-1.23756	-8.97723	-1.23747	-8.78034	-1.23658	-9.49596	-1.23677	-9.04982
				-0.81522	-2.66525	-0.85533	-2.7753	-0.89673	-2.90436	-0.93848	-3.05122	-0.97776	-3.25866	-1.01934	-3.41044	-1.22124	-3.35769	-1.42479	-2.29189	-1.22106	-2.78138									-1.22083	-8.95291	-1.22185	-8.42466	-1.22213	-7.97807	-1.22296	-8.36584	-1.22212	-8.00167	-1.22272	-7.60753	-1.22238	-8.91188	-1.2215	-8.71614	-1.22125	-9.43197	-1.22188	-8.98385
				-0.80422	-2.63576	-0.84439	-2.74431	-0.88628	-2.87156	-0.92662	-3.01679	-0.96563	-3.22209	-1.00575	-3.37206	-1.20717	-3.31148	-1.40795	-2.23678	-1.20561	-2.74952									-1.20669	-8.8856	-1.20684	-8.35695	-1.20635	-7.91478	-1.20682	-8.30218	-1.20775	-7.94015	-1.20714	-7.54631	-1.20737	-8.84352	-1.20589	-8.64891	-1.20612	-9.36363	-1.20676	-8.91665
				-0.79478	-2.60639	-0.83499	-2.71314	-0.87507	-2.83937	-0.91411	-2.98061	-0.954	-3.18579	-0.99297	-3.33404	-1.19255	-3.26667	-1.3904	-2.18359	-1.19065	-2.7176									-1.1904	-8.81779	-1.19148	-8.29338	-1.19163	-7.847	-1.19186	-8.2398	-1.19116	-7.8749	-1.19193	-7.48418	-1.19263	-8.77683	-1.19152	-8.58064	-1.19178	-9.29327	-1.19125	-8.84566
				-0.78584	-2.57565	-0.82335	-2.68094	-0.86465	-2.80623	-0.90321	-2.94738	-0.94199	-3.14818	-0.98115	-3.29545	-1.17646	-3.21805	-1.37224	-2.12714	-1.17521	-2.68808									-1.17659	-8.75372	-1.17778	-8.22323	-1.17579	-7.77796	-1.17618	-8.17491	-1.17726	-7.81259	-1.17654	-7.42184	-1.17793	-8.70873	-1.17668	-8.51499	-1.17682	-9.22436	-1.17731	-8.77894
				-0.77591	-2.54581	-0.81251	-2.65144	-0.85368	-2.77283	-0.89094	-2.91103	-0.93022	-3.11304	-0.96864	-3.25724	-1.16184	-3.17342	-1.35501	-2.07132	-1.16009	-2.65721									-1.16128	-8.68669	-1.16197	-8.1572	-1.16068	-7.71989	-1.1607	-8.10935	-1.16288	-7.75114	-1.16226	-7.35822	-1.16161	-8.64266	-1.16062	-8.44786	-1.16116	-9.1569	-1.162	-8.70983
				-0.76503	-2.51454	-0.80313	-2.62051	-0.84284	-2.74036	-0.88055	-2.87736	-0.9174	-3.07576	-0.95634	-3.21857	-1.14638	-3.1264	-1.33779	-2.01796	-1.14589	-2.6271									-1.14684	-8.61695	-1.14718	-8.09475	-1.1446	-7.65099	-1.14652	-8.04572	-1.14819	-7.68638	-1.14791	-7.29574	-1.14655	-8.57435	-1.14624	-8.3794	-1.14618	-9.08725	-1.14635	-8.63983
				-0.75526	-2.48572	-0.79198	-2.58766	-0.8315	-2.70801	-0.86878	-2.84059	-0.90575	-3.03984	-0.94287	-3.17889	-1.13181	-3.07988	-1.32014	-1.96272	-1.13126	-2.59715									-1.13154	-8.54947	-1.13268	-8.02746	-1.13061	-7.58794	-1.13231	-7.97934	-1.13396	-7.62128	-1.13366	-7.23405	-1.13167	-8.50558	-1.13104	-8.31215	-1.13152	-9.01817	-1.13152	-8.57235
				-0.74474	-2.45523	-0.78161	-2.55556	-0.82031	-2.67462	-0.8569	-2.80735	-0.89281	-3.00254	-0.9306	-3.13992	-1.11585	-3.03311	-1.30396	-1.90759	-1.11546	-2.56783									-1.11624	-8.4811	-1.11574	-7.96007	-1.11552	-7.52074	-1.11634	-7.91457	-1.11824	-7.55765	-1.11765	-7.16842	-1.11676	-8.43578	-1.11558	-8.24192	-1.11586	-8.94788	-1.11701	-8.50236
				-0.73465	-2.4231	-0.77058	-2.52542	-0.80875	-2.6416	-0.84595	-2.77091	-0.88052	-2.96604	-0.91928	-3.10139	-1.10225	-2.98772	-1.28677	-1.85181	-1.10079	-2.53616									-1.10288	-8.41309	-1.10223	-7.89067	-1.10176	-7.45577	-1.103	-7.84911	-1.10348	-7.49563	-1.10388	-7.10677	-1.10298	-8.36993	-1.1014	-8.17322	-1.10208	-8.87816	-1.10307	-8.43185
				-0.72405	-2.39347	-0.76034	-2.49345	-0.79899	-2.60652	-0.83416	-2.73645	-0.8699	-2.92934	-0.90767	-3.06392	-1.0863	-2.94168	-1.26763	-1.79597	-1.08615	-2.50628									-1.08691	-8.34602	-1.08595	-7.82612	-1.08652	-7.38653	-1.08728	-7.78313	-1.08856	-7.43147	-1.08723	-7.04303	-1.08732	-8.29957	-1.08641	-8.10414	-1.08698	-8.80623	-1.08787	-8.3605
				-0.71388	-2.3646	-0.75023	-2.4619	-0.7866	-2.57311	-0.82376	-2.7018	-0.85887	-2.8922	-0.89366	-3.02525	-1.07238	-2.89532	-1.25029	-1.7422	-1.07147	-2.47692									-1.07183	-8.27961	-1.07102	-7.75892	-1.07145	-7.31844	-1.07278	-7.72012	-1.07374	-7.36564	-1.07238	-6.97768	-1.0729	-8.22966	-1.07223	-8.03442	-1.07264	-8.73578	-1.07277	-8.29059
				-0.70393	-2.33222	-0.73927	-2.43143	-0.77539	-2.54109	-0.8124	-2.66674	-0.84755	-2.85521	-0.88033	-2.98611	-1.05716	-2.8478	-1.23414	-1.68592	-1.05575	-2.44388									-1.05691	-8.20949	-1.05599	-7.69008	-1.05778	-7.25027	-1.05794	-7.65273	-1.05691	-7.29971	-1.05794	-6.91473	-1.05804	-8.15983	-1.05596	-7.96268	-1.05598	-8.6631	-1.058	-8.21708
				-0.69445	-2.30101	-0.7291	-2.3985	-0.76431	-2.50673	-0.80056	-2.6317	-0.83492	-2.81922	-0.86879	-2.94674	-1.04194	-2.80186	-1.21652	-1.632	-1.0418	-2.415									-1.04167	-8.14073	-1.04138	-7.62156	-1.04219	-7.1863	-1.0425	-7.58468	-1.04324	-7.23492	-1.0443	-6.84747	-1.04295	-8.08868	-1.04222	-7.89249	-1.04245	-8.58991	-1.043	-8.14554
				-0.68543	-2.27043	-0.71823	-2.36772	-0.7532	-2.4715	-0.78869	-2.59619	-0.82288	-2.78133	-0.85528	-2.90721	-1.02693	-2.75393	-1.19731	-1.57557	-1.02699	-2.38542									-1.02704	-8.07122	-1.02632	-7.55208	-1.02631	-7.11907	-1.02729	-7.51905	-1.02819	-7.17139	-1.02931	-6.78318	-1.02866	-8.01747	-1.02727	-7.82294	-1.02773	-8.51717	-1.02819	-8.07332
				-0.675	-2.24052	-0.70828	-2.33466	-0.74311	-2.4393	-0.77665	-2.56134	-0.81155	-2.74505	-0.84407	-2.86921	-1.01203	-2.70615	-1.18127	-1.52092	-1.01072	-2.35385									-1.01277	-8.00564	-1.0118	-7.48341	-1.01203	-7.04869	-1.01281	-7.45259	-1.01142	-7.1061	-1.01432	-6.71879	-1.01397	-7.94632	-1.01232	-7.75231	-1.01226	-8.44446	-1.01271	-8.00238
				-0.66482	-2.20893	-0.69711	-2.30117	-0.73253	-2.40546	-0.766	-2.52547	-0.79938	-2.70675	-0.83179	-2.83172	-0.99778	-2.65947	-1.16309	-1.46599	-0.99725	-2.32242									-0.9964	-7.93001	-0.99734	-7.41201	-0.99662	-6.97993	-0.99736	-7.38485	-0.99804	-7.03677	-0.99808	-6.65005	-0.998875	-7.87601	-0.99644	-7.68126	-0.99781	-8.3753	-0.99937	-7.93157
				-0.65507	-2.1781	-0.6872	-2.26936	-0.7215	-2.37095	-0.75476	-2.49123	-0.78714	-2.67084	-0.8195	-2.79269	-0.98228	-2.6116	-1.14597	-1.40968	-0.98241	-2.2934									-0.98168	-7.86045	-0.98213	-7.3453	-0.98215	-6.91462	-0.9832	-7.31645	-0.9823	-6.96871	-0.98348	-6.58496	-0.98336	-7.80353	-0.98093	-7.60851	-0.98146	-8.30089	-0.98311	-7.85762
				-0.64509	-2.14937	-0.67714	-2.23846	-0.71027	-2.33768	-0.74258	-2.45602	-0.77529	-2.63367	-0.80711	-2.75328	-0.96583	-2.56463	-1.12907	-1.3532	-0.96582	-2.26039									-0.96662	-7.79091	-0.9674	-7.27603	-0.96646	-6.84289	-0.96728	-7.2497	-0.96695	-6.90365	-0.96811	-6.51704	-0.96767	-7.73155	-0.96603	-7.53782	-0.96667	-8.22522	-0.96777	-7.78296
				-0.63446	-2.11854	-0.66622	-2.20617	-0.69923	-2.3022	-0.73147	-2.42047	-0.76411	-2.59627	-0.79352	-2.71425	-0.95202	-2.51638	-1.11188	-1.29968	-0.95178	-2.23103									-0.95133	-7.71779	-0.95253	-7.20601	-0.9514	-6.77543	-0.95095	-7.18113	-0.95249	-6.83559	-0.95431	-6.45069	-0.95228	-7.65867	-0.95152	-7.46571	-0.95202	-8.15125	-0.95221	-7.70884
				-0.62543	-2.08779	-0.65542	-2.17382	-0.6882	-2.26851	-0.72014	-2.38487	-0.75174	-2.56027	-0.78084	-2.67688	-0.9364	-2.46864	-1.09419	-1.24355	-0.93652	-2.20143									-0.93673	-7.6444	-0.93768	-7.13951	-0.93741	-6.70517	-0.93688	-7.10985	-0.9373	-6.76791	-0.93862	-6.38263	-0.937615	-7.58664	-0.93631	-7.39241	-0.93642	-8.07748	-0.93725	-7.63571
				-0.61526	-2.05813	-0.64514	-2.14066	-0.67704	-2.23501	-0.70818	-2.34784	-0.73976	-2.52356	-0.76908	-2.63656	-0.92307	-2.42092	-1.07742	-1.18797	-0.92071	-2.17002									-0.92117	-7.56989	-0.92272	-7.06572	-0.92182	-6.63389	-0.92211	-7.04055	-0.92283	-6.69817	-0.92309	-6.31563	-0.92218	-7.51281	-0.92132	-7.31932	-0.9216	-8.00153	-0.92234	-7.56127
				-0.60412	-2.02644	-0.63398	-2.10979	-0.66539	-2.20166	-0.69584	-2.31128	-0.72779	-2.48455	-0.75554	-2.59668	-0.90783	-2.37357	-1.05979	-1.13085	-0.90746	-2.14026									-0.90628	-7.50068	-0.90764	-6.99093	-0.90684	-6.56547	-0.9081	-6.9718	-0.90803	-6.63093	-0.90849	-6.24991	-0.908405	-7.44032	-0.90726	-7.24701	-0.9078	-7.92584	-0.90774	-7.48563
				-0.59432	-1.99679	-0.62362	-2.07941	-0.65542	-2.1666	-0.68502	-2.27594	-0.7155	-2.44878	-0.74384	-2.55842	-0.89243	-2.32648	-1.04229	-1.07502	-0.89192	-2.11113									-0.89104	-7.42629	-0.89299	-6.9259	-0.89226	-6.49485	-0.89302	-6.90201	-0.89149	-6.56112	-0.89287	-6.18048	-0.893245	-7.36634	-0.89186	-7.1713	-0.89268	-7.84984	-0.89301	-7.40848
				-0.58497	-1.96645	-0.61344	-2.04622	-0.64358	-2.13355	-0.67393	-2.23862	-0.70297	-2.40945	-0.73209	-2.51916	-0.87881	-2.27927	-1.02438	-1.018	-0.87736	-2.08084									-0.87719	-7.35412	-0.87783	-6.8559	-0.87802	-6.42026	-0.87776	-6.8314	-0.87742	-6.4939	-0.87734	-6.11153	-0.8789	-7.29214	-0.87727	-7.10045	-0.87803	-7.77478	-0.87857	-7.33619
				-0.57443	-1.93589	-0.60247	-2.01434	-0.63364	-2.10067	-0.66251	-2.20394	-0.69064	-2.37146	-0.71835	-2.47957	-0.86315	-2.23015	-1.00724	-0.96178	-0.86246	-2.0485									-0.86217	-7.27517	-0.86228	-6.78355	-0.86315	-6.35093	-0.8639	-6.76083	-0.86253	-6.42549	-0.86325	-6.04331	-0.863955	-7.21789	-0.86264	-7.02398	-0.86307	-7.69825	-0.86379	-7.25791
				-0.56424	-1.9059	-0.59279	-1.98179	-0.6216	-2.06612	-0.64998	-2.16683	-0.67821	-2.33378	-0.706	-2.43835	-0.84715	-2.18349	-0.99013	-0.90676	-0.84756	-2.01969									-0.84701	-7.20377	-0.84712	-6.70822	-0.84665	-6.27704	-0.84814	-6.69055	-0.84705	-6.35498	-0.84884	-5.97466	-0.848685	-7.14273	-0.84773	-6.94982	-0.84794	-7.62269	-0.84847	-7.18265
				-0.55449	-1.87455	-0.58111	-1.94989	-0.61063	-2.03132	-0.63867	-2.13128	-0.66502	-2.29655	-0.69342	-2.39784	-0.83337	-2.13545	-0.97129	-0.84776	-0.83235	-1.98891									-0.83151	-7.13274	-0.83247	-6.63628	-0.83324	-6.20452	-0.83298	-6.61947	-0.83427	-6.28638	-0.83438	-5.9052	-0.833675	-7.06742	-0.83272	-6.87631	-0.83325	-7.54504	-0.83384	-7.10693
				-0.54515	-1.84448	-0.57063	-1.9182	-0.59983	-1.9978	-0.62743	-2.09566	-0.65444	-2.25875	-0.68137	-2.35826	-0.81899	-2.08764	-0.95412	-0.79088	-0.8169	-1.9576									-0.81782	-7.05959	-0.8177	-6.56338	-0.8175	-6.13383	-0.81788	-6.54695	-0.81858	-6.21701	-0.81946	-5.83646	-0.81787	-6.99015	-0.81649	-6.7979	-0.81751	-7.46668	-0.8187	-7.02894
				-0.53495	-1.81362	-0.56101	-1.8852	-0.58853	-1.96388	-0.61567	-2.05913	-0.6428	-2.2209	-0.66923	-2.31767	-0.80252	-2.03927	-0.93687	-0.73449	-0.8018	-1.92504									-0.80104	-6.98424	-0.80351	-6.48902	-0.80281	-6.06337	-0.80335	-6.47314	-0.80283	-6.14712	-0.80394	-5.7662	-0.80311	-6.91305	-0.80201	-6.72215	-0.80231	-7.38797	-0.80357	-6.94964
				-0.52534	-1.7826	-0.55025	-1.85356	-0.57814	-1.9308	-0.60363	-2.02315	-0.63082	-2.18232	-0.656	-2.27873	-0.78756	-1.99049	-0.91925	-0.67711	-0.78624	-1.89343									-0.7857	-6.91113	-0.7879	-6.41351	-0.78851	-5.98935	-0.78699	-6.40184	-0.78755	-6.0763	-0.78806	-5.69563	-0.78782	-6.83805	-0.78675	-6.64682	-0.78658	-7.31005	-0.78745	-6.87215
				-0.51464	-1.75216	-0.53968	-1.82118	-0.56676	-1.89618	-0.5918	-1.98793	-0.61831	-2.14466	-0.64339	-2.23832	-0.77227	-1.94235	-0.90342	-0.62001	-0.77157	-1.8615									-0.77179	-6.83441	-0.7725	-6.33977	-0.77292	-5.91623	-0.77346	-6.3298	-0.77339	-6.00676	-0.77448	-5.62544	-0.773145	-6.75964	-0.77186	-6.57037	-0.77303	-7.23057	-0.77317	-6.79431
				-0.50606	-1.72152	-0.52916	-1.78972	-0.55727	-1.86138	-0.58165	-1.95171	-0.60585	-2.10641	-0.63138	-2.19832	-0.75726	-1.89449	-0.88384	-0.56195	-0.75699	-1.83144									-0.75562	-6.75529	-0.75686	-6.2672	-0.74381	-5.84259	-0.75747	-6.25676	-0.75806	-5.93584	-0.75814	-5.55423	-0.75714	-6.68067	-0.75606	-6.49185	-0.75682	-7.15093	-0.75774	-6.7148
				-0.49576	-1.68944	-0.5191	-1.75724	-0.54517	-1.82784	-0.57009	-1.9161	-0.59497	-2.07072	-0.61823	-2.1588	-0.74263	-1.84585	-0.86722	-0.5043	-0.74237	-1.80168									-0.74043	-6.67835	-0.74185	-6.19428	-0.74305	-5.76643	-0.74263	-6.18335	-0.74309	-5.8621	-0.74229	-5.48234	-0.74281	-6.60181	-0.74141	-6.41346	-0.74153	-7.06902	-0.74292	-6.63377
				-0.48699	-1.66017	-0.50837	-1.72545	-0.53383	-1.79374	-0.55793	-1.88058	-0.58184	-2.03097	-0.60583	-2.11764	-0.72692	-1.79761	-0.84975	-0.44808	-0.72752	-1.76943									-0.72508	-6.60047	-0.72763	-6.11939	-0.72922	-5.6962	-0.72884	-6.11231	-0.72849	-5.79088	-0.72766	-5.41128	-0.72713	-6.52259	-0.72712	-6.3346	-0.72668	-6.98856	-0.72776	-6.55406
				-0.47753	-1.6292	-0.49987	-1.69312	-0.52168	-1.76014	-0.54696	-1.84431	-0.57028	-1.99334	-0.59379	-2.07772	-0.71201	-1.74994	-0.83166	-0.38889	-0.71328	-1.74072									-0.71229	-6.52665	-0.71219	-6.04251	-0.7123	-5.62245	-0.71285	-6.03631	-0.71289	-5.71852	-0.71221	-5.34034	-0.71313	-6.44287	-0.71228	-6.25488	-0.71197	-6.90826	-0.71304	-6.47267
				-0.467	-1.59769	-0.48772	-1.66019	-0.51147	-1.72555	-0.53586	-1.80914	-0.55875	-1.95719	-0.58036	-2.03792	-0.69601	-1.69666	-0.81416	-0.33222	-0.69832	-1.70822									-0.69508	-6.44494	-0.69648	-5.96706	-0.69595	-5.54095	-0.69584	-5.95989	-0.69712	-5.64386	-0.69625	-5.26464	-0.696715	-6.36299	-0.69624	-6.17474	-0.69624	-6.82439	-0.69721	-6.39087
				-0.45617	-1.56656	-0.47814	-1.62942	-0.50125	-1.69087	-0.5241	-1.77298	-0.54622	-1.91824	-0.56678	-1.99861	-0.68188	-1.64955	-0.79604	-0.27483	-0.68249	-1.67569									-0.6815	-6.3662	-0.6823	-5.88945	-0.68197	-5.46513	-0.68122	-5.88202	-0.68139	-5.5678	-0.68299	-5.19172	-0.682455	-6.27941	-0.68149	-6.09254	-0.68195	-6.73775	-0.68334	-6.30712
				-0.44629	-1.53578	-0.46709	-1.59635	-0.48951	-1.65693	-0.51354	-1.73664	-0.53396	-1.87995	-0.55551	-1.95804	-0.66668	-1.59958	-0.77899	-0.21621	-0.66854	-1.64545									-0.6674	-6.289	-0.66705	-5.81234	-0.66708	-5.38946	-0.66659	-5.80454	-0.66678	-5.49331	-0.66708	-5.11613	-0.667605	-6.199	-0.66663	-6.01384	-0.66749	-6.65767	-0.66863	-6.22674
				-0.43532	-1.50448	-0.45646	-1.56415	-0.47917	-1.62289	-0.50211	-1.69986	-0.52338	-1.84311	-0.54342	-1.91886	-0.65288	-1.54948	-0.76212	-0.15904	-0.65266	-1.61499									-0.6517	-6.20602	-0.65208	-5.73679	-0.65212	-5.31061	-0.65234	-5.72652	-0.65184	-5.41796	-0.65262	-5.04363	-0.65253	-6.11541	-0.65191	-5.93044	-0.65231	-6.57158	-0.65334	-6.14297
				-0.42529	-1.4738	-0.44569	-1.53163	-0.46908	-1.59005	-0.48949	-1.66375	-0.51094	-1.80517	-0.53044	-1.8781	-0.6377	-1.50092	-0.74384	-0.10096	-0.63744	-1.58202									-0.63633	-6.12501	-0.63695	-5.65654	-0.6374	-5.23052	-0.63711	-5.64969	-0.63756	-5.34149	-0.63795	-4.96971	-0.637765	-6.03446	-0.63702	-5.84976	-0.6369	-6.48881	-0.63764	-6.05875
				-0.41472	-1.44248	-0.43557	-1.50046	-0.45689	-1.55415	-0.47897	-1.62701	-0.49856	-1.76699	-0.51755	-1.83848	-0.62157	-1.45073	-0.7268	-0.04291	-0.62272	-1.55241									-0.62142	-6.04764	-0.6212	-5.57775	-0.62091	-5.15354	-0.62266	-5.56973	-0.6213	-5.26501	-0.62296	-4.89491	-0.62206	-5.95113	-0.62139	-5.76592	-0.6221	-6.40285	-0.62265	-5.97273
				-0.40587	-1.41212	-0.42468	-1.46758	-0.44662	-1.52126	-0.46689	-1.59084	-0.48724	-1.72879	-0.50553	-1.7981	-0.60669	-1.40157	-0.70845	0.01696	-0.60755	-1.52148									-0.60652	-5.96601	-0.60634	-5.49558	-0.60627	-5.07854	-0.60682	-5.49121	-0.60751	-5.18808	-0.60843	-4.81854	-0.60734	-5.86869	-0.60635	-5.68278	-0.60647	-6.31828	-0.6073	-5.88789
				-0.39548	-1.38118	-0.41449	-1.43448	-0.43455	-1.48506	-0.45553	-1.55392	-0.47578	-1.6905	-0.49285	-1.75856	-0.59168	-1.35171	-0.69124	0.07588	-0.59217	-1.48949									-0.58993	-5.88404	-0.59249	-5.41513	-0.59166	-4.99951	-0.59121	-5.41227	-0.59294	-5.11062	-0.59276	-4.74361	-0.592975	-5.78687	-0.59197	-5.602	-0.59268	-6.23223	-0.59326	-5.80243
				-0.38539	-1.35195	-0.40459	-1.40183	-0.42318	-1.45152	-0.4435	-1.51736	-0.46291	-1.65281	-0.48114	-1.71772	-0.57686	-1.30167	-0.67456	0.13489	-0.57625	-1.4591									-0.57617	-5.80213	-0.57617	-5.33476	-0.57677	-4.91754	-0.5764	-5.33153	-0.57769	-5.03375	-0.57648	-4.66642	-0.5778	-5.69975	-0.5767	-5.51368	-0.57733	-6.14349	-0.57793	-5.71528
				-0.3752	-1.32206	-0.39368	-1.37033	-0.4122	-1.41736	-0.43173	-1.48033	-0.45232	-1.61485	-0.46886	-1.67695	-0.56214	-1.2531	-0.65582	0.19585	-0.56216	-1.42612									-0.56129	-5.71832	-0.56247	-5.25503	-0.56166	-4.83429	-0.56165	-5.25046	-0.562	-4.95372	-0.56134	-4.58931	-0.56192	-5.61817	-0.56172	-5.4317	-0.56151	-6.05714	-0.56195	-5.62802
				-0.36543	-1.28989	-0.38297	-1.33805	-0.40064	-1.38159	-0.42018	-1.44402	-0.44056	-1.57734	-0.45675	-1.63611	-0.54518	-1.20314	-0.63917	0.25478	-0.54681	-1.39395									-0.54516	-5.63473	-0.5467	-5.17277	-0.54641	-4.75795	-0.54607	-5.1702	-0.54703	-4.87583	-0.54715	-4.5126	-0.5465	-5.52987	-0.546	-5.34399	-0.54609	-5.96641	-0.5469	-5.53945
				-0.35432	-1.2587	-0.37272	-1.30581	-0.38992	-1.34846	-0.40962	-1.40726	-0.42703	-1.53938	-0.44322	-1.59532	-0.53079	-1.1535	-0.62133	0.31184	-0.53104	-1.36406									-0.53054	-5.55131	-0.53267	-5.08859	-0.53184	-4.6785	-0.5317	-5.08977	-0.53143	-4.7985	-0.53163	-4.43482	-0.53157	-5.44393	-0.53154	-5.25868	-0.53194	-5.87841	-0.53222	-5.4513
				-0.34498	-1.22781	-0.36241	-1.27325	-0.37927	-1.31374	-0.397	-1.37094	-0.41471	-1.49927	-0.43025	-1.55546	-0.51552	-1.10385	-0.60342	0.37311	-0.51694	-1.33261									-0.51598	-5.46748	-0.51676	-5.00726	-0.51651	-4.59491	-0.51676	-5.00731	-0.5175	-4.71842	-0.51611	-4.35695	-0.517065	-5.35715	-0.5171	-5.17205	-0.51711	-5.78824	-0.51728	-5.36156
				-0.33468	-1.19628	-0.35196	-1.24066	-0.3682	-1.27945	-0.38686	-1.33511	-0.40398	-1.46132	-0.41825	-1.51404	-0.50255	-1.05451	-0.58636	0.43213	-0.50213	-1.30329									-0.50223	-5.38272	-0.50155	-4.92627	-0.50259	-4.51396	-0.50359	-4.92405	-0.50381	-4.63889	-0.50305	-4.27989	-0.502495	-5.26849	-0.50224	-5.082	-0.50232	-5.69869	-0.50249	-5.27186
				-0.32424	-1.16485	-0.34137	-1.2083	-0.35808	-1.24515	-0.37465	-1.29813	-0.3912	-1.42387	-0.40516	-1.47205	-0.48767	-1.00529	-0.56864	0.49344	-0.48797	-1.27249									-0.48639	-5.29688	-0.48745	-4.84145	-0.48728	-4.43151	-0.48739	-4.83939	-0.48769	-4.56098	-0.48732	-4.20049	-0.487465	-5.18042	-0.48655	-4.99394	-0.4873	-5.60737	-0.48809	-5.18114
				-0.31496	-1.13423	-0.33075	-1.17502	-0.34706	-1.2094	-0.36275	-1.26154	-0.37903	-1.3847	-0.39314	-1.433	-0.47197	-0.95539	-0.55105	0.55271	-0.47208	-1.23861									-0.47144	-5.21063	-0.47244	-4.75864	-0.4725	-4.35087	-0.47336	-4.75757	-0.47335	-4.47841	-0.4722	-4.1197	-0.47229	-5.09053	-0.47205	-4.90539	-0.47262	-5.51381	-0.47304	-5.08996
				-0.30514	-1.10224	-0.31964	-1.14265	-0.3351	-1.1756	-0.35169	-1.22551	-0.36814	-1.34588	-0.3817	-1.392	-0.45828	-0.90516	-0.53381	0.61188	-0.45744	-1.20987									-0.45621	-5.12503	-0.45734	-4.67415	-0.45739	-4.2663	-0.45756	-4.67166	-0.45764	-4.39652	-0.45803	-4.04134	-0.457465	-4.99888	-0.45745	-4.81556	-0.45754	-5.42056	-0.45816	-4.99702
				-0.29631	-1.07016	-0.31103	-1.11013	-0.32466	-1.14132	-0.34117	-1.18865	-0.35544	-1.30834	-0.36898	-1.35086	-0.44339	-0.85552	-0.51626	0.67205	-0.44222	-1.178									-0.44144	-5.03595	-0.44116	-4.58744	-0.44136	-4.18173	-0.44222	-4.58473	-0.4428	-4.31678	-0.44341	-3.96175	-0.441955	-4.90983	-0.44214	-4.72669	-0.44173	-5.32865	-0.44217	-4.9063
				-0.28535	-1.03944	-0.30053	-1.0777	-0.31354	-1.10651	-0.32923	-1.15194	-0.34409	-1.26751	-0.35646	-1.31081	-0.42728	-0.8048	-0.49923	0.73232	-0.42662	-1.14449									-0.42522	-4.94608	-0.4275	-4.50421	-0.42777	-4.0973	-0.42646	-4.49859	-0.42751	-4.23366	-0.4277	-3.88045	-0.42741	-4.81907	-0.42697	-4.6346	-0.42643	-5.23172	-0.42745	-4.80978
				-0.2753	-1.00837	-0.29038	-1.04498	-0.30326	-1.07175	-0.31688	-1.11532	-0.33212	-1.22831	-0.34451	-1.26921	-0.41186	-0.7531	-0.4823	0.79325	-0.41143	-1.11207									-0.41092	-4.85799	-0.41091	-4.41825	-0.4121	-4.01433	-0.41239	-4.41282	-0.41238	-4.14842	-0.41206	-3.79879	-0.412485	-4.7241	-0.41231	-4.5412	-0.41257	-5.13461	-0.41307	-4.71572
				-0.26586	-0.97642	-0.27919	-1.01233	-0.29218	-1.03695	-0.30741	-1.07809	-0.3208	-1.18965	-0.3309	-1.22765	-0.39607	-0.70309	-0.46506	0.85279	-0.3958	-1.07979									-0.39615	-4.76834	-0.39721	-4.32741	-0.39672	-3.9279	-0.39728	-4.32608	-0.39784	-4.06372	-0.39775	-3.7158	-0.397085	-4.63042	-0.39669	-4.4469	-0.39662	-5.03774	-0.39767	-4.62011
				-0.25581	-0.9449	-0.2691	-0.97969	-0.28122	-1.00084	-0.29605	-1.04175	-0.309	-1.15093	-0.31812	-1.18748	-0.38309	-0.65345	-0.44618	0.91354	-0.38101	-1.04774									-0.3821	-4.6771	-0.38207	-4.24168	-0.38174	-3.84091	-0.38258	-4.23914	-0.38294	-3.97853	-0.38297	-3.63383	-0.38229	-4.53765	-0.38236	-4.35462	-0.38198	-4.94139	-0.38259	-4.52602
				-0.24514	-0.91357	-0.25705	-0.94594	-0.27022	-0.96683	-0.28358	-1.00471	-0.29646	-1.11175	-0.30736	-1.14537	-0.36783	-0.6034	-0.4284	0.97321	-0.36652	-1.01801									-0.36651	-4.58719	-0.36703	-4.15187	-0.36725	-3.75306	-0.36717	-4.15088	-0.36916	-3.89269	-0.36807	-3.55087	-0.368745	-4.44391	-0.36795	-4.26152	-0.36772	-4.84508	-0.36891	-4.43031
				-0.23447	-0.8814	-0.24652	-0.9133	-0.25901	-0.9316	-0.27217	-0.96737	-0.28399	-1.07339	-0.29466	-1.10404	-0.35231	-0.55181	-0.40993	1.03447	-0.35271	-0.98659									-0.35214	-4.49445	-0.35255	-4.06417	-0.35289	-3.6627	-0.35304	-4.05893	-0.35279	-3.80427	-0.3537	-3.46651	-0.35364	-4.3475	-0.35371	-4.16543	-0.35316	-4.7434	-0.3532	-4.32928
				-0.22442	-0.84976	-0.2353	-0.8799	-0.2479	-0.89655	-0.2606	-0.93076	-0.27249	-1.03533	-0.28162	-1.0639	-0.33776	-0.50053	-0.39295	1.09422	-0.33686	-0.95587									-0.33757	-4.40043	-0.33793	-3.9735	-0.33698	-3.57502	-0.33736	-3.96815	-0.33829	-3.71618	-0.33964	-3.38251	-0.337425	-4.25239	-0.33678	-4.06994	-0.33707	-4.64424	-0.33804	-4.23111
				-0.21408	-0.81826	-0.22538	-0.84717	-0.23697	-0.86047	-0.24922	-0.89308	-0.26027	-0.99585	-0.26854	-1.02161	-0.32314	-0.44842	-0.37526	1.15476	-0.32164	-0.92537									-0.32207	-4.30603	-0.32214	-3.88449	-0.32283	-3.48413	-0.32199	-3.87754	-0.32345	-3.62982	-0.32345	-3.29403	-0.322555	-4.15569	-0.32292	-3.97517	-0.32266	-4.54414	-0.32242	-4.13324
				-0.20371	-0.78857	-0.21506	-0.81459	-0.22609	-0.82639	-0.23652	-0.8556	-0.24745	-0.95738	-0.25703	-0.97982	-0.30745	-0.39688	-0.35876	1.21646	-0.30753	-0.89374									-0.30752	-4.211	-0.3075	-3.79079	-0.30898	-3.39966	-0.30692	-3.78402	-0.30923	-3.54199	-0.30788	-3.20879	-0.307335	-4.05607	-0.30731	-3.87607	-0.30731	-4.44301	-0.30753	-4.03281
				-0.19486	-0.75694	-0.20419	-0.78273	-0.21469	-0.79179	-0.22557	-0.81842	-0.23606	-0.91766	-0.2439	-0.93813	-0.29336	-0.34616	-0.34117	1.27699	-0.29279	-0.86236									-0.29177	-4.11375	-0.29296	-3.69718	-0.29323	-3.30346	-0.29407	-3.69218	-0.29443	-3.45061	-0.29493	-3.12216	-0.293405	-3.9569	-0.29276	-3.77619	-0.29297	-4.33886	-0.29278	-3.92871
				-0.18317	-0.72459	-0.19287	-0.74979	-0.20389	-0.75684	-0.21493	-0.78078	-0.22447	-0.87926	-0.23168	-0.89686	-0.27708	-0.29522	-0.32327	1.33924	-0.27713	-0.8321									-0.27737	-4.01792	-0.27805	-3.6035	-0.2789	-3.213	-0.27818	-3.59635	-0.2784	-3.35846	-0.27889	-3.03373	-0.277945	-3.85821	-0.27717	-3.67788	-0.27801	-4.23733	-0.27882	-3.82834
				-0.17411	-0.69323	-0.18299	-0.7175	-0.19311	-0.72103	-0.20387	-0.74349	-0.21179	-0.84036	-0.21975	-0.85424	-0.26411	-0.24267	-0.30668	1.40174	-0.26224	-0.80077									-0.26246	-3.92062	-0.2629	-3.5075	-0.26288	-3.12514	-0.26282	-3.50135	-0.26194	-3.2668	-0.2636	-2.94198	-0.26389	-3.75499	-0.26282	-3.57584	-0.26346	-4.1314	-0.26425	-3.72483
				-0.16348	-0.66213	-0.17345	-0.68499	-0.18143	-0.68692	-0.19148	-0.70611	-0.19956	-0.80125	-0.20673	-0.81224	-0.24743	-0.19078	-0.29017	1.46181	-0.24581	-0.76996									-0.24711	-3.81977	-0.2462	-3.4154	-0.24607	-3.03022	-0.24894	-3.40402	-0.24796	-3.17456	-0.24921	-2.85263	-0.24828	-3.65157	-0.24685	-3.47185	-0.2474	-4.02239	-0.24819	-3.6166
				-0.15468	-0.63069	-0.16168	-0.65161	-0.17108	-0.6513	-0.1806	-0.66911	-0.18829	-0.76221	-0.19472	-0.77167	-0.23234	-0.13947	-0.27274	1.52481	-0.23165	-0.73729									-0.23147	-3.72014	-0.23189	-3.31898	-0.23173	-2.93553	-0.23331	-3.30545	-0.23295	-3.08123	-0.23313	-2.7615	-0.23351	-3.5472	-0.23246	-3.36948	-0.23261	-3.91542	-0.23302	-3.51168
				-0.14464	-0.59871	-0.15221	-0.61814	-0.15933	-0.6163	-0.16894	-0.63245	-0.17633	-0.72196	-0.18176	-0.72896	-0.21817	-0.08847	-0.25414	1.58798	-0.21633	-0.70628									-0.2171	-3.61784	-0.21673	-3.21894	-0.21715	-2.84076	-0.21758	-3.20572	-0.21881	-2.98746	-0.2189	-2.66958	-0.21892	-3.44401	-0.2178	-3.26556	-0.21858	-3.80916	-0.21841	-3.40371
				-0.1349	-0.56682	-0.14213	-0.58562	-0.14901	-0.58056	-0.15695	-0.59446	-0.16409	-0.68302	-0.16988	-0.68728	-0.20254	-0.03646	-0.23526	1.65086	-0.2023	-0.67279									-0.20198	-3.5138	-0.20159	-3.12389	-0.20251	-2.74651	-0.20211	-3.10582	-0.20275	-2.89275	-0.20239	-2.57838	-0.203035	-3.33775	-0.20283	-3.1585	-0.20286	-3.6957	-0.20304	-3.29238
				-0.12493	-0.5361	-0.13208	-0.55223	-0.13892	-0.54511	-0.14662	-0.55727	-0.15234	-0.64296	-0.15529	-0.64445	-0.18899	0.01549	-0.2179	1.71335	-0.18822	-0.64418									-0.18735	-3.41004	-0.18749	-3.02649	-0.1878	-2.65184	-0.18833	-3.00751	-0.18822	-2.79514	-0.18798	-2.48414	-0.187905	-3.23094	-0.18779	-3.05397	-0.18775	-3.58663	-0.18726	-3.18696
				-0.1156	-0.50485	-0.12152	-0.51972	-0.12732	-0.51033	-0.13461	-0.51948	-0.14065	-0.60359	-0.14377	-0.60358	-0.17334	0.06784	-0.19994	1.77641	-0.17194	-0.61122									-0.17302	-3.30498	-0.17223	-2.92511	-0.17238	-2.55415	-0.17375	-2.90413	-0.17296	-2.6994	-0.17314	-2.39122	-0.17399	-3.12275	-0.17314	-2.9468	-0.17347	-3.47334	-0.17329	-3.0739
				-0.10612	-0.47333	-0.11106	-0.48794	-0.1169	-0.47637	-0.12426	-0.48391	-0.12805	-0.56459	-0.13165	-0.56	-0.15767	0.12029	-0.1833	1.83953	-0.15721	-0.57925									-0.15778	-3.20219	-0.15745	-2.82363	-0.15737	-2.454	-0.15775	-2.79939	-0.15802	-2.59924	-0.15808	-2.29565	-0.159215	-3.01148	-0.15753	-2.83654	-0.15856	-3.35787	-0.15883	-2.962
				-0.09528	-0.44088	-0.10099	-0.45534	-0.10648	-0.43979	-0.11169	-0.44696	-0.11647	-0.52556	-0.11934	-0.51932	-0.14355	0.17275	-0.16637	1.90281	-0.14287	-0.5476									-0.1438	-3.09836	-0.14304	-2.71989	-0.14299	-2.35669	-0.14396	-2.69783	-0.14257	-2.50037	-0.14336	-2.20067	-0.143305	-2.89996	-0.1434	-2.72482	-0.14335	-3.24061	-0.14343	-2.84663
				-0.08412	-0.40967	-0.09067	-0.42157	-0.09563	-0.40513	-0.10144	-0.40949	-0.10345	-0.48625	-0.10769	-0.47693	-0.12893	0.22607	-0.14742	1.9676	-0.1275	-0.51681									-0.12792	-2.99134	-0.12867	-2.6186	-0.12757	-2.25447	-0.12884	-2.59142	-0.12802	-2.40042	-0.13035	-2.10476	-0.128755	-2.78982	-0.12888	-2.61578	-0.12821	-3.12551	-0.12798	-2.73322
				-0.0751	-0.37779	-0.07954	-0.38879	-0.08427	-0.37014	-0.09024	-0.37218	-0.09299	-0.44517	-0.09509	-0.43432	-0.11447	0.27735	-0.13125	2.03091	-0.11287	-0.48587									-0.1116	-2.88335	-0.11401	-2.51626	-0.11321	-2.15615	-0.11311	-2.48527	-0.11385	-2.30063	-0.11456	-2.0087	-0.114675	-2.6748	-0.1146	-2.504	-0.11375	-3.00651	-0.1134	-2.61951
				-0.06573	-0.34742	-0.06886	-0.35731	-0.07357	-0.33539	-0.07795	-0.33393	-0.08026	-0.40639	-0.08333	-0.39255	-0.09994	0.3296	-0.11418	2.09445	-0.09735	-0.45482									-0.09799	-2.7735	-0.09887	-2.4129	-0.09738	-2.05169	-0.09903	-2.37841	-0.09767	-2.19821	-0.09973	-1.90876	-0.09895	-2.56021	-0.09851	-2.39011	-0.09861	-2.8868	-0.09879	-2.50176
				-0.05424	-0.31529	-0.05769	-0.32281	-0.06234	-0.2998	-0.06541	-0.29681	-0.06704	-0.36728	-0.07029	-0.34913	-0.08421	0.3834	-0.09784	2.15576	-0.08348	-0.42239									-0.08258	-2.66181	-0.08332	-2.30704	-0.08288	-1.95237	-0.08306	-2.26903	-0.08433	-2.09317	-0.08591	-1.81126	-0.08373	-2.44486	-0.08324	-2.27617	-0.08285	-2.76791	-0.08335	-2.38421
				-0.04514	-0.2839	-0.04729	-0.29034	-0.0511	-0.26539	-0.05397	-0.2599	-0.05471	-0.32671	-0.05735	-0.3087	-0.06787	0.43741	-0.07925	2.22029	-0.06806	-0.38903									-0.06744	-2.54964	-0.06753	-2.20131	-0.0677	-1.84472	-0.06797	-2.16185	-0.06846	-1.98729	-0.0695	-1.71134	-0.069295	-2.32883	-0.06766	-2.16136	-0.06814	-2.64635	-0.06895	-2.2654
				-0.03467	-0.25202	-0.03746	-0.2584	-0.03979	-0.22952	-0.04307	-0.22295	-0.04375	-0.28866	-0.04452	-0.26612	-0.05337	0.48974	-0.06248	2.28488	-0.05264	-0.35989									-0.05202	-2.43716	-0.05293	-2.09376	-0.05206	-1.74166	-0.05291	-2.04954	-0.05304	-1.88272	-0.05403	-1.60831	-0.053895	-2.21054	-0.05254	-2.04376	-0.05294	-2.52325	-0.05343	-2.14416
				-0.02511	-0.22041	-0.02699	-0.22499	-0.02849	-0.19376	-0.03309	-0.18483	-0.03181	-0.24977	-0.03209	-0.22456	-0.0381	0.54387	-0.04427	2.34917	-0.03652	-0.32762									-0.03745	-2.32189	-0.03779	-1.98511	-0.03866	-1.63528	-0.03849	-1.93472	-0.03755	-1.77542	-0.03896	-1.50884	-0.0386	-2.09011	-0.03731	-1.92556	-0.03777	-2.39587	-0.03823	-2.02089
				-0.01466	-0.18939	-0.01556	-0.19198	-0.01706	-0.1598	-0.02034	-0.14738	-0.02053	-0.20935	-0.0199	-0.18168	-0.02269	0.59729	-0.02727	2.41346	-0.02191	-0.29558									-0.02269	-2.2063	-0.02309	-1.87512	-0.02405	-1.52829	-0.02282	-1.82247	-0.02309	-1.66958	-0.02482	-1.40734	-0.02359	-1.96886	-0.02285	-1.80713	-0.02298	-2.26919	-0.02361	-1.89868
				-0.00463	-0.15862	-0.00652	-0.16009	-0.0072	-0.12597	-0.00776	-0.11042	-0.00694	-0.16992	-0.00745	-0.13881	-0.00847	0.65052	-0.01027	2.47879	-0.00726	-0.26318									-0.00796	-2.08789	-0.00807	-1.75817	-0.00793	-1.41971	-0.00837	-1.70893	-0.00802	-1.55747	-0.00937	-1.30208	-0.008955	-1.84918	-0.00766	-1.68799	-0.00862	-2.14427	-0.00876	-1.77611
				0.00173	-0.13879	0.0012	-0.13915	-0.000936438	-0.10314	-0.00179	-0.08551	6.18432e-05	-0.14431	-0.000134434	-0.11178	-0.000932005	0.68549	-2.13105e-05	2.52112	0.00102	-0.23663									0.000470756	-1.97978	-0.000151913	-1.65515	-9.75204e-07	-1.31947	-0.000694721	-1.59842	-0.00021374	-1.4543	-0.00107	-1.20294	-0.001335	-1.73607	-6.8857e-05	-1.57889	-0.000958885	-2.02509	-0.00126	-1.66121
				0.0013	-0.13503	0.00104	-0.13602	-0.00149	-0.0982	-0.00141	-0.08074	-0.000748717	-0.1388	7.59779e-05	-0.10583	-0.00116	0.69606	0.000378489	2.53375	-7.98681e-05	-0.22234									0.00133	-1.89766	0.000163501	-1.58016	-0.000857889	-1.24716	2.61399e-05	-1.51516	0.000120989	-1.37762	-0.00119	-1.12903	-0.00105963	-1.64939	0.000980371	-1.49356	0.000356851	-1.92789	-0.000963521	-1.56687
				0.000314011	-0.12969	0.000610837	-0.13196	-0.000980452	-0.09481	-0.00155	-0.07566	-0.000793064	-0.13308	-0.000701264	-0.099	-0.000259839	0.70454	-0.000248698	2.54665	0.000508283	-0.21247									0.00116	-1.8308	-0.000633724	-1.51648	-0.000648849	-1.19109	0.000614662	-1.44828	-3.70529e-05	-1.31653	-0.00195	-1.07167	-0.000980643	-1.58434	0.000854357	-1.42777	-0.000465644	-1.85481	-0.00161	-1.49464
				-0.000500224	-0.1274	0.000754542	-0.12856	-7.3879e-05	-0.09092	-0.00070624	-0.07099	0.000592312	-0.12819	-2.70197e-05	-0.09479	-0.000522214	0.71312	-0.000506764	2.55762	0.000897721	-0.20588									0.000604134	-1.78225	-0.000236931	-1.47181	0.000235735	-1.14176	0.00066068	-1.39667	0.000103345	-1.26687	-0.00199	-1.02743	-0.000321938	-1.53322	0.000908062	-1.37656	-0.000371939	-1.79436	-0.00105	-1.43757
				-0.00116	-0.12387	0.000854937	-0.12538	-0.000417334	-0.08635	-0.000435806	-0.06624	-0.000284621	-0.12472	-0.000546864	-0.08972	-0.00125	0.72	-0.00161	2.56794	0.000164195	-0.20147									-0.000201782	-1.74209	-1.92022e-05	-1.43138	-0.000245408	-1.10477	0.000931448	-1.35461	0.000317731	-1.22919	-0.00171	-0.98889	-0.000844835	-1.49107	0.000239576	-1.3378	0.000341995	-1.74803	-0.000553171	-1.39262
				0.000275012	-0.12122	0.000209103	-0.12246	-0.00155	-0.08382	-0.00104	-0.06281	-0.000627705	-0.1201	5.93368e-05	-0.08413	-0.00116	0.72728	-0.000138347	2.57827	-5.68771e-05	-0.20049									5.63198e-05	-1.70683	0.000632947	-1.39971	-5.35542e-06	-1.07749	0.00026723	-1.31499	0.000721507	-1.19534	-0.000409346	-0.95844	-0.000136331	-1.45304	0.000410153	-1.29966	-9.5432e-05	-1.70466	-0.000368153	-1.3513
				-0.000172778	-0.11846	0.000995334	-0.11992	-0.00153	-0.08003	-0.00137	-0.05935	-0.00133	-0.11634	-0.00046151	-0.0798	-9.74516e-05	0.73289	-0.00015001	2.58601	5.58487e-05	-0.19417									0.000299046	-1.67451	0.0013	-1.3648	-0.000184383	-1.05043	-5.75422e-05	-1.28338	0.000668207	-1.16577	-0.000825454	-0.93251	-0.00121306	-1.42107	-0.000388577	-1.2698	-0.00070494	-1.67025	-0.00143	-1.31874
				0.000721166	-0.11616	0.000662204	-0.11773	-8.52799e-05	-0.07691	-0.0017	-0.05671	-0.00191	-0.11238	0.000736184	-0.07612	-0.000201787	0.73813	0.000666531	2.59464	0.000830382	-0.19249									0.00116	-1.64491	0.00099876	-1.34337	0.000686866	-1.02534	0.000221211	-1.25631	0.000617173	-1.14129	-0.00041867	-0.90802	-0.000573144	-1.39307	-0.000422767	-1.24044	0.000120942	-1.63776	0.000296363	-1.28804
				0.000941867	-0.1138	0.000333455	-0.11533	-0.00102	-0.07612	-0.000943988	-0.05435	-0.0011	-0.10835	0.000506756	-0.07157	9.69501e-05	0.74383	0.000884929	2.6016	-2.72008e-05	-0.19238									0.00039974	-1.62048	0.000451949	-1.31747	0.000558502	-1.00296	-0.000314272	-1.23186	4.80029e-05	-1.11894	-0.000926517	-0.88666	-0.000710117	-1.36714	-0.000824658	-1.21542	-0.00114	-1.61089	-0.00029164	-1.26205
				9.892e-05	-0.11209	-0.000242065	-0.11339	-0.000280614	-0.07227	-0.00012574	-0.05102	-0.0015	-0.10604	-0.000477148	-0.0675	-0.000633902	0.74908	-1.19877e-05	2.60932	0.000162524	-0.19087									0.000365085	-1.5957	0.00104	-1.2975	0.000198036	-0.98097	-0.00033663	-1.20928	-0.000483469	-1.09855	-0.00109	-0.8675	-0.000567797	-1.34448	0.000264091	-1.19203	-0.000142789	-1.58338	-0.000549539	-1.23642
				0.000939492	-0.11034	-0.00039409	-0.11117	-0.00083541	-0.07003	-0.000492152	-0.04824	-0.00143	-0.10191	-0.00099365	-0.06457	-0.000572543	0.75365	-0.000315739	2.61551	0.000943072	-0.1901									0.000446093	-1.57691	0.000286888	-1.27595	0.000855533	-0.96335	-0.00106	-1.19069	-0.00075654	-1.07747	-0.000853161	-0.84767	-0.000238398	-1.32323	-4.7014e-05	-1.16948	-6.04435e-05	-1.55683	-0.000420523	-1.21058
				0.000605395	-0.10807	-0.000903238	-0.10809	-0.00133	-0.0676	-0.00101	-0.04579	-0.000966446	-0.10019	-0.00149	-0.06268	-0.000873656	0.75815	-0.000545465	2.62084	0.00151	-0.18625									0.00111	-1.55838	-0.000148569	-1.26189	0.00119	-0.94809	-0.000903796	-1.16945	-0.00030474	-1.05731	-0.00198	-0.83231	-0.000775536	-1.30022	-0.000192037	-1.14719	-0.000214826	-1.53195	-0.00072929	-1.18824
				0.000417343	-0.10598	-0.000353419	-0.10687	-0.0013	-0.06542	-0.00131	-0.04377	-0.00232	-0.09749	-0.000678237	-0.05776	-0.0017	0.76152	2.68354e-06	2.62795	0.000539296	-0.18575									0.000408059	-1.53805	0.000128143	-1.24401	0.00173	-0.92515	-0.00093845	-1.15127	-0.000958297	-1.04122	-0.00143	-0.81825	-0.00022785	-1.28259	0.000475338	-1.12908	-0.000175474	-1.51255	-0.000874479	-1.16872
				0.000292023	-0.10366	-0.000427777	-0.10447	-3.65507e-05	-0.06324	-0.000684847	-0.04102	-0.00199	-0.09391	-0.000290099	-0.05419	-0.000426499	0.76563	0.000702224	2.63384	0.000542639	-0.18471									-0.000434815	-1.52029	-0.000272625	-1.22714	0.00050082	-0.9116	-0.001	-1.13314	-0.000129389	-1.02537	-0.00186	-0.80412	-0.00113173	-1.26429	0.000278274	-1.11057	-0.000657936	-1.49212	-0.00132	-1.15013
				0.000415708	-0.1017	-0.000743861	-0.10262	-0.00125	-0.06062	-0.00132	-0.03824	-0.0016	-0.09133	-0.00152	-0.05297	0.000302014	0.76971	0.000996318	2.63912	0.00165	-0.18132									-0.000527522	-1.50149	0.000222223	-1.21137	0.000656819	-0.89577	-0.000507338	-1.11834	-0.000733214	-1.01074	-0.00242	-0.78826	-0.000885859	-1.24738	0.000372138	-1.09656	-0.000174453	-1.47282	-0.000858594	-1.13128
				-0.000135116	-0.10094	-0.000647512	-0.1018	0.000253831	-0.05911	-0.00145	-0.03663	-0.00189	-0.08937	-0.00133	-0.0506	0.000333363	0.77399	0.00144	2.6443	0.000314919	-0.18027									-0.000308455	-1.48756	0.000499269	-1.19491	-0.000383466	-0.88298	-0.000252579	-1.10138	0.000371737	-0.99447	-0.00169	-0.77346	-0.000632629	-1.22796	0.000438744	-1.08131	-0.000426372	-1.45625	-0.000446488	-1.11859
				3.61127e-06	-0.09825	0.000173744	-0.09973	-0.000307318	-0.05685	-0.00238	-0.03416	-0.00277	-0.08679	-0.00217	-0.04791	0.00136	0.77876	0.00111	2.64947	0.000254562	-0.17927									0.000991866	-1.47152	-0.000161271	-1.18182	-0.000526204	-0.86812	2.47977e-06	-1.08639	0.000696475	-0.98091	-0.00284	-0.76384	-0.000446484	-1.21302	0.000147556	-1.06561	-0.000292325	-1.43725	-0.000905841	-1.10069
				-0.000939658	-0.0965	-0.000821563	-0.09714	-0.000815129	-0.05488	-0.00197	-0.03218	-0.00295	-0.08598	-0.00128	-0.04531	0.000621106	0.78228	0.000896627	2.65378	0.00071799	-0.17912									-0.000259166	-1.45887	-1.48935e-05	-1.16777	-0.000334438	-0.85345	-9.72109e-05	-1.07231	-6.70726e-06	-0.96856	-0.00158	-0.7507	-6.849e-05	-1.19996	0.000452144	-1.05271	0.000758139	-1.42216	7.2152e-05	-1.08619
				-3.93994e-05	-0.0953	-0.000158013	-0.0967	0.000106116	-0.05293	-0.00168	-0.02968	-0.00206	-0.08283	-0.00108	-0.0428	0.000469712	0.78624	0.00106	2.65867	0.00157	-0.17644									0.000310674	-1.44093	-0.000265271	-1.15486	-0.000774575	-0.84056	0.000617299	-1.05803	-0.000286798	-0.95614	-0.00117	-0.73924	-0.00110583	-1.18521	0.00022108	-1.0391	7.67969e-05	-1.40752	-0.00106	-1.072
				-0.000616222	-0.09381	-0.000487764	-0.09515	-0.00101	-0.05219	-0.00105	-0.02671	-0.00237	-0.08169	-0.000490185	-0.04078	-0.000475229	0.78978	0.0017	2.6629	0.00108	-0.17455									0.000898861	-1.42942	-7.55471e-05	-1.14132	-0.000844219	-0.83004	0.000454578	-1.04642	-0.000960005	-0.94373	-0.00158	-0.72657	-0.000874309	-1.17217	-0.000218539	-1.02788	0.000375384	-1.39395	-0.000620308	-1.05785
				0.000998881	-0.09244	0.000524814	-0.09366	-0.000341639	-0.05104	-0.000996991	-0.02597	-0.00248	-0.07904	-0.000984292	-0.03971	-0.00030051	0.79354	0.00117	2.66679	0.000682333	-0.17406									0.000705162	-1.41385	-0.000646389	-1.12798	-0.00105	-0.81885	0.00104	-1.03244	0.000813845	-0.93326	-0.00261	-0.71712	-0.000726838	-1.15921	0.000431807	-1.01461	0.00023183	-1.38051	-0.000451332	-1.046
				0.000141	-0.09174	-2.03256e-05	-0.09297	-3.98575e-05	-0.04861	-0.00169	-0.02291	-0.00255	-0.07664	-0.000105055	-0.03684	0.000971508	0.79689	0.000755931	2.67217	0.000351244	-0.17242									0.000172651	-1.40404	0.000527943	-1.11868	-0.000394425	-0.80558	0.000975724	-1.02202	-0.000437188	-0.92142	-0.00273	-0.70705	-0.000826251	-1.14572	0.000157548	-1.00275	-3.44255e-05	-1.36699	-0.000408175	-1.03386
				8.06449e-05	-0.09	0.000966958	-0.09027	-0.000778732	-0.04758	-0.000521196	-0.02179	-0.00219	-0.07489	-0.00127	-0.03485	0.00146	0.79983	0.000579542	2.67636	-3.71914e-05	-0.17227									0.00091186	-1.38948	0.000227201	-1.10375	-4.03083e-05	-0.79688	-0.000816102	-1.01048	-0.000636568	-0.91022	-0.00113	-0.69742	-0.00133	-1.13413	-0.000423212	-0.98855	-0.000697865	-1.35225	-0.000447865	-1.01934
				0.000842213	-0.08897	0.00174	-0.08942	0.000207549	-0.0454	-0.00106	-0.01833	-0.00258	-0.07444	-0.000683215	-0.0315	0.000583071	0.80312	0.000343763	2.67938	0.000641995	-0.17172									0.000750142	-1.37742	-5.86799e-06	-1.09399	0.000507875	-0.78843	-0.000273303	-0.99828	0.000217672	-0.90088	-0.00145	-0.68735	-0.000352705	-1.12125	0.000397988	-0.97794	0.000102146	-1.34124	-0.000516984	-1.01015
				0.000916572	-0.08759	0.000472481	-0.08801	-0.00098149	-0.04471	-0.000803924	-0.0192	-0.000621653	-0.07257	-0.000486508	-0.03025	-1.07264e-05	0.80628	-2.73281e-05	2.68263	0.00028628	-0.16966									0.000212021	-1.36743	0.000183187	-1.08446	0.0001301	-0.77858	-0.000740406	-0.98777	-6.23839e-05	-0.89155	-0.00115	-0.67593	-0.000290362	-1.1107	4.38725e-05	-0.96721	0.000171992	-1.3291	-0.000396791	-0.99849
				0.000938896	-0.08634	0.000610204	-0.08664	-0.00056037	-0.04359	-0.00108	-0.01589	-0.00147	-0.0708	-0.00063556	-0.02818	-9.13988e-05	0.8085	0.000732534	2.68705	0.00114	-0.16893									0.000989563	-1.35624	0.000249226	-1.07088	-0.00119	-0.77509	-0.000694758	-0.97771	-0.000588174	-0.881	-0.0017	-0.66698	-0.00050408	-1.10059	-0.000324897	-0.95636	0.000443243	-1.31672	-3.05295e-05	-0.98637
				0.000942572	-0.08489	0.000879969	-0.0856	-0.000774422	-0.04195	-0.00147	-0.01522	-0.00192	-0.06865	-0.00051819	-0.02495	-0.000112721	0.81101	0.00115	2.69288	0.000462299	-0.16991									0.00117	-1.34796	0.000120157	-1.06303	0.000145404	-0.75928	-0.000334996	-0.96734	-0.000436148	-0.87053	-0.00194	-0.65797	-0.000985706	-1.09058	-0.00104	-0.94699	-0.000472688	-1.30688	-0.000468476	-0.97559
				0.00112	-0.08341	9.47406e-05	-0.08407	-0.000481332	-0.03999	-0.00224	-0.01431	-0.00184	-0.06606	-0.00121	-0.02371	-0.00024075	0.81294	0.00184	2.69694	-5.65066e-05	-0.1676									0.00108	-1.33937	-0.000531025	-1.05319	0.000673569	-0.75166	-0.00044334	-0.95859	-0.00135	-0.86299	-0.00112	-0.65095	-0.00127356	-1.08061	-0.000902665	-0.93643	-0.00131	-1.29511	-0.000836929	-0.96516
				0.000712809	-0.0827	0.00126	-0.08345	-0.00158	-0.03876	-0.00142	-0.01294	-0.0018	-0.06405	-0.000682582	-0.0209	-0.000226079	0.81675	0.000734909	2.7001	0.00194	-0.16664									0.000156011	-1.32969	0.00072268	-1.04366	-6.5676e-05	-0.74624	-0.000514655	-0.94799	-0.00205	-0.85421	-0.00186	-0.64279	-0.000874858	-1.06944	0.00018923	-0.92603	-0.000261126	-1.28338	-0.000896268	-0.95579
				0.00148	-0.08096	0.000366809	-0.08159	-0.0012	-0.03816	-0.00204	-0.00985	-0.000910769	-0.0634	-2.2411e-05	-0.0192	-0.000530832	0.818	0.00105	2.70405	0.00114	-0.16686									-0.000362128	-1.32057	0.000843393	-1.03127	-0.000116375	-0.73602	-0.000336595	-0.93782	1.43151e-05	-0.84468	-0.00175	-0.63442	-0.00119	-1.05835	-0.000234368	-0.91547	-0.000691224	-1.27158	-0.000541224	-0.94237
				0.00188	-0.07815	0.000660234	-0.08094	-0.00139	-0.03593	-0.00176	-0.00876	-0.0014	-0.06081	-0.00141	-0.01826	-0.00044117	0.82134	-8.93552e-05	2.70733	0.00137	-0.16636									-0.000333787	-1.31134	0.00061233	-1.02561	-0.000237386	-0.7306	-0.000327606	-0.92797	0.000618475	-0.83866	-0.0012	-0.62727	-0.000717655	-1.04861	-0.000219231	-0.90588	-0.000693934	-1.25989	-0.000331589	-0.93309
				0.00163	-0.07798	0.000270462	-0.07922	-5.99483e-05	-0.03381	-0.000585492	-0.00825	-0.000911103	-0.05907	-0.000458537	-0.01616	9.76551e-05	0.82373	0.000580844	2.71074	0.000497289	-0.16531									-0.000178718	-1.30193	-0.000383643	-1.02144	0.00102	-0.72184	-0.000300973	-0.91913	0.000116679	-0.82987	-0.00136	-0.61821	-0.000887606	-1.04033	-0.000834836	-0.89789	-0.000438622	-1.24819	0.000323772	-0.92189
				0.000647439	-0.07714	-9.69888e-05	-0.07903	-0.00113	-0.03313	-0.00177	-0.00601	-0.000542352	-0.05711	-0.000839286	-0.01547	-7.13791e-05	0.82515	0.000458459	2.71343	0.000516305	-0.1632									0.000602164	-1.28897	-0.00030063	-1.01133	0.000119331	-0.71433	-0.000597037	-0.9125	-0.000644889	-0.8233	-0.000539048	-0.61036	-0.000771136	-1.03099	-0.000533303	-0.88846	-0.000742956	-1.24105	-0.000274092	-0.9136
				0.00209	-0.0764	2.03812e-05	-0.07782	-0.00148	-0.03252	-0.00149	-0.00606	-0.00126	-0.05641	-0.00166	-0.0138	0.000224385	0.82834	0.000640233	2.71735	0.00125	-0.16374									-0.000132103	-1.28202	-0.000462647	-1.00448	0.000719218	-0.70663	-0.00133	-0.90319	-3.50834e-05	-0.81481	-0.00139	-0.60252	-0.000934207	-1.02187	0.000259412	-0.8794	-0.000479392	-1.22952	-0.00118	-0.90461
				-3.94361e-05	-0.07554	0.000711865	-0.07557	-0.000356679	-0.03056	-0.00195	-0.00469	-0.000895465	-0.05435	-0.00159	-0.01265	0.000611782	0.82972	0.000388481	2.7197	0.00145	-0.16427									0.000279695	-1.27756	-0.00136	-0.9974	0.00010466	-0.70055	3.75046e-05	-0.89634	-0.00102	-0.80616	-0.0017	-0.59563	-6.08027e-05	-1.01349	0.000181913	-0.8723	0.000135297	-1.22312	0.000294226	-0.89641
				0.00096887	-0.07385	0.00121	-0.07487	0.00107	-0.02841	-0.00189	-0.00318	-0.000465654	-0.05289	-0.00154	-0.01078	0.000473091	0.83245	-0.00037409	2.723	0.00208	-0.16424									-9.75506e-06	-1.26874	-2.4514e-05	-0.9867	0.000510811	-0.69509	-2.38547e-05	-0.88904	0.000127674	-0.79848	-0.0019	-0.58911	-0.00075472	-1.00652	-4.40055e-05	-0.86348	0.000329348	-1.21357	-0.000125933	-0.88723
				0.000422728	-0.07289	0.000431141	-0.07443	0.000409234	-0.02819	-0.00101	-0.00111	-0.000192582	-0.0521	-0.000568853	-0.00934	0.000351412	0.83546	-0.000531164	2.7259	0.00174	-0.16279									-0.000339804	-1.25908	-0.000445971	-0.97734	0.000617857	-0.6868	0.00050431	-0.87981	0.000172022	-0.7926	-0.000456703	-0.57991	-0.00030871	-0.99946	0.000666861	-0.85521	0.00018165	-1.2037	-0.000340781	-0.87749
				0.000872856	-0.07155	-0.000412438	-0.07491	0.000110461	-0.02713	-0.00122	0.000185755	-0.00166	-0.05016	-0.000253068	-0.00824	-0.000492501	0.83707	0.000218371	2.72812	0.00104	-0.16119									-0.00058123	-1.25084	8.31978e-05	-0.97028	0.000226412	-0.67628	-0.00207	-0.87349	0.000462104	-0.78406	-0.000331012	-0.57434	-0.000442796	-0.989525	0.000361459	-0.84763	8.56365e-05	-1.19343	-0.000591568	-0.87048
				0.000892505	-0.07108	1.30282e-05	-0.07309	-0.00088414	-0.02598	-0.00159	0.00126	-0.000745745	-0.04912	-0.00103	-0.00696	0.00057345	0.83929	0.000509122	2.73025	0.000942404	-0.16029									-0.000722964	-1.24342	-0.000403663	-0.96227	0.000594829	-0.66999	-0.000441633	-0.86741	-0.000453829	-0.77787	-0.000386319	-0.56515	-0.00101576	-0.981385	2.67125e-05	-0.8411	-0.000399649	-1.18743	-0.000633892	-0.86499
				0.0016	-0.0708	0.000695224	-0.07171	-0.00114	-0.02495	-0.0013	0.0021	-0.00157	-0.04806	-0.00172	-0.00636	0.000271371	0.84283	5.40506e-05	2.7339	0.00163	-0.15994									-0.000168129	-1.23395	-0.000735049	-0.95574	0.000705514	-0.6635	0.000171181	-0.86046	-0.00201	-0.77084	-0.00122	-0.5585	-0.000453733	-0.97561	0.000450271	-0.83329	-0.000200955	-1.18039	-0.000205229	-0.85641
				0.00104	-0.06999	0.000667218	-0.07188	-2.18791e-05	-0.02372	-0.000793264	0.00459	-0.00181	-0.04749	-0.000940278	-0.00451	-0.000225447	0.84402	0.000391788	2.73549	0.00142	-0.15892									-0.000466199	-1.22877	-0.000520329	-0.95035	2.00109e-05	-0.65847	-0.000502359	-0.85181	-0.000633859	-0.76372	-0.000908801	-0.55195	-0.000280686	-0.96813	-0.000140855	-0.82457	-0.000498689	-1.17084	-0.000323267	-0.84721
				0.000107647	-0.06893	0.000209066	-0.07117	-0.000606723	-0.02378	-0.0012	0.00577	-0.00187	-0.04678	-0.00159	-0.00311	-0.000568866	0.84532	0.000290092	2.73855	0.000765716	-0.16016									-0.000846279	-1.22331	-0.000408307	-0.94423	-0.000147354	-0.64939	-0.000597371	-0.84484	-0.000210733	-0.75851	-0.000431336	-0.54632	-0.000436071	-0.96131	-0.000313233	-0.81964	7.8301e-05	-1.16371	-0.000249762	-0.84188
				-0.000439164	-0.06824	0.000221769	-0.06991	-0.00086843	-0.02245	-0.000786282	0.00572	-0.00139	-0.04537	-0.00111	-0.00103	-0.000415504	0.84779	-6.43577e-05	2.74073	0.000395927	-0.15917									0.000292397	-1.21294	-5.7534e-05	-0.9371	-0.000613157	-0.64427	-0.00019159	-0.83859	-0.000471138	-0.75177	-0.00057738	-0.53956	-0.00121207	-0.956035	-0.000110527	-0.81483	-0.00080707	-1.15806	-0.00153	-0.83543
				6.19622e-05	-0.06669	0.0012	-0.06809	-0.00212	-0.02124	-0.000940646	0.00776	-0.00185	-0.04462	-0.000905623	-0.00135	0.00106	0.85086	1.01263e-06	2.74314	0.000224551	-0.16038									0.000826244	-1.2065	0.00124	-0.93358	0.000902925	-0.63912	-0.000617724	-0.83073	-0.000951612	-0.74584	-0.000810783	-0.53301	-0.000743828	-0.94735	6.28528e-05	-0.80722	-0.000158428	-1.14733	-0.0009446	-0.82773
				0.00171	-0.06541	0.000509846	-0.06753	-0.00039698	-0.02109	-0.00113	0.00964	-0.00213	-0.04267	-0.0017	-5.55676e-05	-0.000757288	0.85167	0.00146	2.74589	0.00112	-0.15936									-0.00042215	-1.19967	0.000907724	-0.92399	0.000596166	-0.63453	0.000454578	-0.82288	-0.000587839	-0.74032	-0.000292645	-0.52771	-9.94675e-05	-0.9403	0.000747723	-0.79976	-0.000224899	-1.14305	-0.000994568	-0.82185
				0.00261	-0.06559	0.00111	-0.06742	0.000303562	-0.01938	-0.00106	0.00961	-0.000760046	-0.04188	-0.00197	0.00239	-0.00177	0.85259	0.000394462	2.74893	0.000135186	-0.1589									0.0005388	-1.19171	0.0011	-0.91644	-0.000371432	-0.6292	0.00147	-0.81601	-9.01077e-06	-0.73299	-0.000783445	-0.52236	-0.000637643	-0.933325	-0.000460466	-0.79191	-0.00038468	-1.1337	-0.000331105	-0.81329
				0.00104	-0.06481	2.20172e-05	-0.06639	0.000188533	-0.01982	-0.00167	0.01068	-0.00168	-0.04057	-0.000708546	0.00198	-0.000245131	0.85472	-0.000294716	2.75175	-0.000191258	-0.15745									0.000186356	-1.18971	-9.59369e-05	-0.91348	-0.000715891	-0.6227	0.00046026	-0.81208	-0.00068987	-0.72809	-0.00147	-0.51689	-0.00131759	-0.92789	-0.000163549	-0.78563	-4.2475e-06	-1.12799	-0.000816662	-0.8079
				0.00103	-0.06357	-0.0004878	-0.06604	-0.000400658	-0.0184	-0.00224	0.01108	-0.00243	-0.03982	-0.000907927	0.00483	-0.00129	0.85564	0.000331432	2.7538	-0.000479633	-0.15664									-0.000382815	-1.18243	-0.000549374	-0.90272	-0.000464808	-0.61803	-0.000418976	-0.80637	-0.00126	-0.72445	-0.000765766	-0.51035	-0.000950751	-0.923235	-0.000674536	-0.78198	8.4597e-05	-1.12321	-0.000374652	-0.80192
				0.000922851	-0.06193	-0.00127	-0.06407	4.74657e-05	-0.01734	-0.00166	0.01239	-0.00263	-0.03913	-0.000504187	0.00567	-0.000969969	0.85811	-0.00126	2.75588	-0.000489959	-0.15784									-0.00101	-1.17762	-0.00105	-0.89831	0.000329779	-0.61377	-0.000612376	-0.80241	-0.000852519	-0.71833	-0.00169	-0.50502	-0.00132181	-0.916165	-0.000461133	-0.77604	-6.04255e-05	-1.11676	-0.000418616	-0.7971
				0.000242995	-0.06085	0.000136045	-0.06358	0.000302894	-0.01616	-0.00151	0.01303	-0.00272	-0.03602	-0.000572828	0.00646	-7.87341e-05	0.85908	-0.000677542	2.75834	-0.000356617	-0.15888									-0.000744582	-1.16924	-0.00051602	-0.89472	0.00060519	-0.60515	-0.000650707	-0.79656	-0.000348718	-0.7134	-0.0014	-0.50031	-0.00121111	-0.911585	-0.000445311	-0.77075	-0.000654796	-1.11114	-0.00129	-0.78929
				0.00103	-0.05991	0.00034876	-0.062	-0.000160271	-0.01522	-0.00102	0.01362	-0.00205	-0.03618	-0.00043982	0.00805	-0.00123	0.86087	0.000152703	2.76068	0.00119	-0.15898									-0.000275771	-1.16425	-0.000255613	-0.88611	5.13599e-05	-0.59869	-0.000759721	-0.78939	-0.000152679	-0.70711	-0.0021	-0.49449	-0.000424928	-0.90438	-1.65196e-05	-0.76411	-0.000191983	-1.10408	-0.000579179	-0.78389
				-8.24467e-05	-0.05838	0.000105736	-0.06212	-0.000314672	-0.01362	-0.00147	0.01432	-0.00163	-0.0346	-0.000428825	0.01025	-0.000668556	0.86265	-0.000507504	2.76225	0.00153	-0.15749									-0.000362461	-1.1593	0.000984758	-0.87839	1.32863e-06	-0.59853	-0.00117	-0.78479	0.000627236	-0.70377	-0.000862114	-0.49045	-0.000118837	-0.899715	0.000302088	-0.75955	0.000441704	-1.09684	0.000150856	-0.77807
				0.000317688	-0.0591	0.000244426	-0.06108	0.000769998	-0.01306	-0.000826917	0.01554	-0.00148	-0.03379	-0.000327464	0.01143	-0.00107	0.86417	-0.000687199	2.7646	0.00113	-0.15688									-0.000692212	-1.15778	-0.000716069	-0.87874	0.00108	-0.59281	-0.000921439	-0.78033	0.000493488	-0.69689	-0.00047067	-0.48391	-0.00041465	-0.89435	0.00022641	-0.75439	0.000117802	-1.09008	-0.000477549	-0.77161
				-0.000662576	-0.05799	-0.000475432	-0.06083	0.00015685	-0.01195	-0.00114	0.01619	-0.00123	-0.03323	8.32961e-05	0.01193	8.19821e-05	0.86666	-0.00054149	2.76818	0.000393288	-0.15621									-0.000182765	-1.14841	6.91591e-05	-0.87025	0.000459815	-0.58557	-0.000321924	-0.7732	-0.000635829	-0.69523	-0.00102	-0.47982	-0.000994696	-0.888115	0.000108706	-0.7474	-0.000266826	-1.0832	-0.00112	-0.76561
				0.000439738	-0.05721	-0.000148022	-0.05967	-0.000227981	-0.01129	-0.00133	0.01743	-0.00141	-0.0321	-0.000224466	0.01353	0.00116	0.86762	-0.000193354	2.76995	0.000364614	-0.15554									-0.000521505	-1.14682	-0.000120934	-0.86634	0.0013	-0.58285	-0.000433647	-0.76865	-0.00148	-0.68888	-0.00197	-0.47667	-6.1823e-05	-0.88178	-1.26755e-05	-0.74192	-8.408e-06	-1.07622	-0.000200902	-0.75974
				0.000826503	-0.05671	0.000503828	-0.05875	-0.000198973	-0.01112	-0.00101	0.01738	-0.00109	-0.0315	-0.000920963	0.01408	0.000491403	0.86973	-0.000758217	2.77185	-6.31917e-05	-0.15313									0.000608814	-1.13874	0.000339223	-0.85733	0.000693552	-0.57693	0.000785034	-0.76308	-0.00145	-0.68498	-0.00112	-0.4706	-0.000704667	-0.87714	-3.05045e-05	-0.73635	6.86075e-05	-1.06939	0.0001872	-0.75266
				-1.04274e-05	-0.0553	0.000196735	-0.05899	-0.000657089	-0.00969	-0.00128	0.0194	-0.00126	-0.03073	-0.000258119	0.01461	-9.90875e-05	0.87179	-6.30208e-05	2.77304	-9.85152e-05	-0.15151									0.00113	-1.1324	3.84444e-05	-0.85218	6.50281e-05	-0.57468	-0.000158271	-0.75727	-0.00151	-0.67859	-0.00062704	-0.46388	-0.000767976	-0.872215	-0.000222196	-0.7324	-0.000626884	-1.06427	-7.48596e-05	-0.74962
				-0.00013779	-0.05585	0.00121	-0.05672	-0.000653745	-0.00942	-0.00175	0.02087	-0.000708046	-0.02938	-0.0004965	0.01509	0.000111288	0.87239	-0.000608126	2.77551	-0.000347592	-0.15185									-0.000283124	-1.12792	0.00131	-0.84837	0.000421447	-0.5688	-0.000317984	-0.75321	-0.00164	-0.67286	-0.00019095	-0.46063	-0.00106638	-0.867185	1.5e-05	-0.72816	-0.000758579	-1.06099	-0.000404963	-0.74366
				0.000435691	-0.05547	0.00101	-0.05654	-0.00121	-0.00915	-0.00152	0.02124	-0.00162	-0.02841	-0.0013	0.01569	-4.84252e-05	0.87455	-0.000607123	2.77693	0.00105	-0.1564									-0.000346787	-1.12023	0.00122	-0.84093	0.000613881	-0.56132	-0.000784456	-0.74962	-0.000810618	-0.66831	-0.00207	-0.45618	-0.000978627	-0.86287	0.000221373	-0.72294	-0.00050088	-1.05557	-0.000632253	-0.73936
				8.9226e-06	-0.05368	0.000209735	-0.05598	-0.000577345	-0.0084	-0.00143	0.02218	-0.00106	-0.02817	-0.000214403	0.01745	-0.000207134	0.87601	-0.0012	2.77858	0.000728351	-0.15099									0.000219374	-1.11666	-7.85916e-05	-0.83673	0.000549513	-0.55707	-0.00161	-0.74318	-0.00104	-0.66663	-0.00116	-0.45072	-0.000758407	-0.85704	-5.734e-05	-0.71615	-0.000583911	-1.05169	-0.000845504	-0.73445
				0.000390711	-0.05322	-0.000105714	-0.05536	-0.00105	-0.00717	-0.00159	0.02327	-0.000889079	-0.02672	-0.00106	0.01808	-0.000512854	0.87692	-0.00177	2.78025	-0.000665381	-0.14874									0.000474099	-1.1109	0.00133	-0.83168	0.00111	-0.55331	-0.000834785	-0.73986	-0.00163	-0.66104	-0.00131	-0.44805	-0.000485114	-0.85117	-0.000217202	-0.71263	-0.000222126	-1.04416	-0.00106	-0.72964
				0.000863832	-0.05259	0.00063821	-0.05495	0.000702325	-0.00615	-0.00105	0.02404	-0.00139	-0.02652	-0.000579513	0.01914	1.0929e-05	0.87968	-0.00044741	2.78234	0.000663352	-0.15282									0.000831891	-1.10474	0.00181	-0.82815	0.000506169	-0.54992	-0.000340308	-0.73495	-0.000771582	-0.6552	-0.0008831	-0.44374	-0.00150015	-0.848355	-0.0011	-0.70797	-0.000911489	-1.03771	-0.00147	-0.72172
				0.000344023	-0.05216	0.000203754	-0.05413	-0.000342307	-0.00596	-0.00226	0.0239	-0.00128	-0.02613	-0.000257413	0.01986	-0.000496215	0.88039	-0.000465424	2.78455	-0.000522644	-0.1537									0.000471795	-1.10006	0.000312518	-0.82633	0.000210774	-0.54544	-0.0011	-0.73028	0.000101972	-0.65106	-0.00118	-0.43996	-0.000953953	-0.842135	-0.000471144	-0.70297	-0.000657936	-1.0338	-0.000873983	-0.71818
				0.000386366	-0.05142	0.000736897	-0.05387	-0.000276973	-0.00538	-0.00175	0.02575	-0.00176	-0.02571	-0.00157	0.02111	-0.000507542	0.88182	-0.00087555	2.78623	-0.000241587	-0.15042									0.00104	-1.09891	0.000524267	-0.82006	-0.000129005	-0.54394	-0.000611708	-0.72605	-0.000597867	-0.64723	-0.00146	-0.43579	-0.000541141	-0.837145	-0.000611141	-0.698	-8.676e-05	-1.02976	-0.000775619	-0.71441
				0.000839502	-0.05041	0.000229755	-0.0534	-0.00107	-0.006	-0.00157	0.02632	-0.00153	-0.02434	-0.00112	0.02199	-0.000366142	0.88264	-0.00173	2.78766	-0.000887122	-0.14935									0.00036709	-1.09519	0.000655305	-0.81542	0.000280453	-0.53882	-0.000539354	-0.72086	-0.000266111	-0.64492	-0.00101	-0.43189	-0.000814153	-0.83177	-0.000789153	-0.69438	-0.000534153	-1.02414	-0.00137	-0.71089
				0.000551425	-0.04977	9.97187e-05	-0.05251	0.000595616	-0.00419	-0.00161	0.02722	-0.000794401	-0.02446	-0.00114	0.02421	-0.00185	0.88397	-0.00196	2.78911	-0.000734726	-0.15124									0.00075185	-1.08691	0.000638629	-0.80922	-0.000196714	-0.53243	-0.000615384	-0.71586	0.000492449	-0.64235	0.00014686	-0.42661	-0.00129926	-0.828	-0.000742209	-0.69044	-0.000199451	-1.02063	-0.000910191	-0.70667
				0.00182	-0.04921	0.00162	-0.05124	0.000403886	-0.00386	-0.00185	0.02803	-0.000107526	-0.02347	-0.000565546	0.02468	-0.000655557	0.88485	-0.00128	2.79133	-0.000180896	-0.14994									0.00172	-1.0837	0.000213497	-0.8067	0.000824221	-0.52612	-0.00105	-0.71238	0.000877878	-0.63858	-0.000607355	-0.42172	-0.000755553	-0.826285	-0.000610553	-0.68815	0.000171455	-1.01617	-0.000362993	-0.7001
				0.00184	-0.04792	0.00111	-0.05033	-8.52432e-05	-0.00301	-0.00108	0.0287	0.000448644	-0.02172	-0.00119	0.02689	-0.000456474	0.88554	-0.00047976	2.79264	-0.000134877	-0.1504									0.00116	-1.07766	0.000529615	-0.79913	0.000161041	-0.52455	-0.000110247	-0.70996	5.10112e-05	-0.63522	-0.000186234	-0.41704	-0.000949036	-0.8201	-2.78485e-05	-0.68162	-0.000343674	-1.01249	-0.00104	-0.69652
				0.000354014	-0.04783	0.000887287	-0.05053	0.000489573	-0.0019	-0.000888239	0.0288	-0.000873405	-0.02108	-0.00103	0.02712	-0.000885915	0.88747	0.000153072	2.79614	-0.000660702	-0.14872									0.00134	-1.07084	0.000520626	-0.79512	-0.000324113	-0.52186	-0.000280619	-0.70395	-0.000959264	-0.63151	-0.0001599	-0.41526	-0.000676177	-0.81437	-0.000243256	-0.67785	0.000147443	-1.00621	-0.000149589	-0.69261
				0.000941832	-0.04594	0.000899952	-0.04983	0.000517914	-0.0015	-0.000628168	0.02954	-0.00034925	-0.02012	-0.0022	0.02827	-0.000255422	0.8876	-0.000166018	2.79784	-0.000250278	-0.14859									0.000250687	-1.06981	0.00118	-0.791	0.000182027	-0.51618	0.000257203	-0.7005	-0.00047682	-0.62881	-0.000488648	-0.41053	-0.000216188	-0.808015	-0.000298079	-0.67211	0.000468991	-1.00211	0.000324821	-0.68919
				0.000218332	-0.04649	0.000268754	-0.04967	7.97814e-05	-0.00047581	-0.000322077	0.03073	-0.000734714	-0.01929	-0.000808941	0.02929	-0.000470142	0.88867	-0.00169	2.79963	-9.0528e-05	-0.14922									0.00171	-1.06389	0.000655639	-0.7859	-0.000554507	-0.51561	-0.00128	-0.69573	-0.000128052	-0.62424	-0.000972501	-0.40543	-0.000364469	-0.80378	0.000121855	-0.66863	0.000292001	-0.99605	-0.000393531	-0.6831
				-0.000216087	-0.04528	0.000303779	-0.04923	-0.000881502	-0.000770283	-0.00125	0.03056	-0.000747416	-0.01805	-0.000727896	0.02813	-6.77038e-05	0.89058	-0.00164	2.80121	-0.000453335	-0.14812									0.00235	-1.06067	0.00134	-0.78255	-0.00105	-0.51172	-0.000651711	-0.69203	-8.77154e-05	-0.61999	-0.000437984	-0.4016	-0.000569784	-0.80043	-0.000169529	-0.66435	-0.000285323	-0.99223	-0.000669397	-0.67978
				0.00141	-0.04497	0.00116	-0.04744	0.000783297	0.000939152	-0.00165	0.0315	-0.000748419	-0.01633	-0.000610229	0.02974	-0.000586509	0.8915	-0.00101	2.80211	0.000315921	-0.1477									0.00202	-1.05494	0.00107	-0.77722	-0.000313118	-0.5072	-0.000762432	-0.68805	-0.000836283	-0.6161	-0.000627076	-0.3989	-0.000205862	-0.796215	-0.000370766	-0.66184	-4.12599e-05	-0.98787	-0.000113411	-0.67634
				0.000795824	-0.04426	-0.000348405	-0.04712	-0.000329009	0.00287	-0.000753225	0.03227	-0.000418966	-0.01664	-0.00143	0.0304	0.000280396	0.89237	-0.000811553	2.80358	-0.000754711	-0.1459									0.00118	-1.05181	0.00104	-0.77257	0.000328072	-0.5047	0.000762674	-0.68476	-0.000535542	-0.61386	-0.000115253	-0.39556	6.5e-05	-0.791725	0.000329769	-0.65581	0.000525898	-0.98189	-0.000679102	-0.67078
				0.000131307	-0.04392	0.000213077	-0.04643	-0.000207628	0.00296	-0.000555851	0.0326	0.000555617	-0.01713	-0.00112	0.03115	6.99845e-05	0.89528	-0.000315405	2.80521	-0.000508307	-0.14592									0.00185	-1.04873	0.00208	-0.76882	-0.000175431	-0.49843	-0.00016492	-0.68192	0.000101972	-0.60724	-0.000283285	-0.39167	-0.000522964	-0.78925	-6.0849e-05	-0.65671	-0.000387855	-0.9799	-0.000577024	-0.66956
				0.000644133	-0.04375	0.000322462	-0.04624	-0.0015	0.00308	-0.00146	0.03278	-0.000125911	-0.01598	-0.00188	0.03102	-0.000126424	0.89656	-0.000805537	2.80598	0.00062064	-0.1442									0.00145	-1.0424	0.00151	-0.76806	-0.000365787	-0.49391	0.000326214	-0.67679	0.000296674	-0.6036	0.000564973	-0.38907	-0.000541444	-0.783775	-0.000285246	-0.65155	-0.000423196	-0.97412	-0.000345441	-0.66502
				0.00104	-0.04232	-0.00070449	-0.04589	-0.000255987	0.00358	-0.00151	0.03454	-0.00125	-0.01605	-0.00151	0.03179	-0.000301477	0.89733	7.67075e-05	2.80829	-0.000209571	-0.14378									0.000784869	-1.04093	0.00163	-0.76368	4.70147e-05	-0.49163	-0.000243291	-0.67297	-0.000433511	-0.59988	0.000338553	-0.38698	-9.3004e-05	-0.780115	0.000275419	-0.64701	-0.000399307	-0.96927	-0.000783697	-0.66183
				0.00112	-0.04226	-4.96315e-05	-0.04565	-0.000222299	0.0052	-0.0014	0.03473	-0.0018	-0.01423	-0.0011	0.03215	-0.000361833	0.90003	-1.42911e-05	2.80985	-0.000119203	-0.14172									0.00145	-1.03674	0.000947727	-0.75854	-0.000755894	-0.49061	0.000606006	-0.66785	-0.000441867	-0.59473	-0.000398651	-0.38467	-0.000167662	-0.7762	0.000461312	-0.64176	-0.000442195	-0.96552	-0.000502481	-0.65739
				0.000828209	-0.04221	0.000604559	-0.04389	0.000159452	0.00534	-0.0025	0.0354	-0.00233	-0.01337	-0.000658217	0.03299	4.79586e-05	0.89986	0.000910295	2.81166	0.000469654	-0.14068									0.000831855	-1.0299	0.000731335	-0.75631	-0.000318431	-0.48339	1.48109e-05	-0.66509	0.000533419	-0.59074	-0.000234593	-0.38279	-0.000181348	-0.77117	-0.000109693	-0.63887	-0.000741572	-0.95974	-0.000479776	-0.65247
				0.00164	-0.04003	0.000473519	-0.04373	-0.000347655	0.00624	-0.00157	0.03605	-0.00144	-0.0128	-0.000877952	0.03421	-0.000216457	0.9017	-0.000254714	2.81194	0.000352283	-0.14009									0.00139	-1.0246	0.00115	-0.755	-0.000356427	-0.48035	7.18249e-05	-0.66059	-0.000378837	-0.58752	-0.000262897	-0.3792	-0.000557187	-0.76916	1.25064e-05	-0.63517	-5.90085e-06	-0.95529	-0.000508714	-0.64758
				0.000247711	-0.0413	0.000494542	-0.04358	-0.000241279	0.00549	-0.00169	0.03624	-0.000864415	-0.01197	-0.000668544	0.03528	0.00076882	0.90201	3.236e-05	2.81395	0.000298946	-0.14007									0.00136	-1.02289	0.00113	-0.74902	-0.000166704	-0.47689	-0.00105	-0.65682	-0.000138116	-0.58205	0.000200197	-0.37415	-0.000599521	-0.76456	-0.000356579	-0.63169	-0.000699521	-0.95391	-0.00114	-0.64557
				0.000786499	-0.04007	6.07543e-05	-0.04168	-0.000802427	0.00677	-0.00132	0.03759	-0.00137	-0.01282	-0.00119	0.03694	0.000195304	0.90312	-1.26569e-05	2.81583	0.00108	-0.13762									0.00178	-1.01664	0.00206	-0.74478	-0.00111	-0.47223	-0.000555327	-0.65197	-0.000218456	-0.58068	0.000379892	-0.3718	-0.000522594	-0.760395	-0.000445943	-0.62864	-0.00103	-0.95083	-0.00103	-0.64287
				0.000707127	-0.03932	-0.000366717	-0.04167	-0.00108	0.00579	-0.00182	0.0387	-0.000891418	-0.01253	-0.00182	0.03663	0.0011	0.90535	-0.00036707	2.81734	0.000246575	-0.14005									0.000189663	-1.01572	0.000313187	-0.74073	-0.00044011	-0.46882	-0.000573376	-0.6494	-0.000401828	-0.5773	-0.00167	-0.36748	-0.000511271	-0.755615	-0.000450294	-0.62431	-0.00147	-0.9454	-0.000856271	-0.63753
				0.000495116	-0.03835	-0.000206707	-0.04144	-0.00136	0.00722	-0.00104	0.03989	-0.000518991	-0.011	-0.00119	0.03943	0.000902198	0.90581	0.000629536	2.82002	-0.000437255	-0.13942									0.0006428	-1.01044	0.000330532	-0.73315	-0.000591167	-0.4655	-0.000325636	-0.64692	0.000239362	-0.57422	-0.000807142	-0.36514	-0.00117999	-0.752095	-0.00125	-0.62015	-0.00199	-0.94238	-0.00104	-0.63426
				0.00122	-0.03846	0.000928961	-0.04154	-0.00181	0.00691	-0.000867253	0.03953	-0.00136	-0.01077	-0.00076125	0.03817	8.95973e-05	0.90585	0.000814914	2.82039	0.000377949	-0.13987									0.000363413	-1.00381	0.000204507	-0.73255	-0.00128	-0.45987	-0.000623371	-0.64142	0.000350047	-0.56975	-0.000117927	-0.3613	-0.000529119	-0.7506	-0.000390458	-0.61775	-0.00123	-0.93846	-0.000674119	-0.62998
				0.00176	-0.03728	0.00111	-0.04053	-0.00112	0.00822	-0.00151	0.04047	-0.00156	-0.01071	-0.000658552	0.03871	-0.000245131	0.90622	0.000281437	2.82188	-0.000467934	-0.13807									0.000122358	-1.00372	-8.72819e-05	-0.7271	-8.40337e-09	-0.45796	-0.000261603	-0.63887	-0.000417466	-0.56749	-0.000433711	-0.35873	-0.000123816	-0.745225	-0.000381278	-0.61512	-0.000390196	-0.93457	0.000331572	-0.62703
				0.00123	-0.03682	0.00127	-0.03995	-0.00112	0.00861	-0.00223	0.04038	-0.000884435	-0.00904	0.000346412	0.04251	-0.000134447	0.90775	0.000250089	2.8234	-0.000215886	-0.13722									8.99911e-06	-1.00003	-2.75586e-05	-0.72286	-0.000154038	-0.45398	0.000410267	-0.63371	0.000283077	-0.56481	-0.000637437	-0.3547	0.000128419	-0.74231	0.00053784	-0.6092	6.66197e-05	-0.93071	0.00026936	-0.62283
				0.00108	-0.03616	0.000673568	-0.03965	-0.000645425	0.00952	-0.00148	0.04177	-0.00117	-0.00974	-0.00126	0.04143	-0.000733258	0.90761	0.000674553	2.82413	0.000337576	-0.13733									0.000125331	-0.99496	-0.000783778	-0.72063	-0.000869253	-0.45256	-0.00056034	-0.63208	-0.000465826	-0.56367	-0.000796112	-0.35319	-0.000120825	-0.738775	-2.815e-06	-0.60843	-2.79075e-05	-0.92706	0.00015966	-0.62265
				0.00202	-0.03643	0.00109	-0.03897	-0.00115	0.00965	-0.00156	0.04299	-0.000726059	-0.00865	-0.000184762	0.04269	-0.000741578	0.90938	0.000801914	2.82749	-0.000362598	-0.13862									0.000282369	-0.99455	-0.000368042	-0.72303	0.000838223	-0.4489	0.000486631	-0.629	-0.000444136	-0.56088	-0.00147	-0.34928	-0.000106989	-0.736085	-0.000618172	-0.60644	-0.00025015	-0.92208	0.00035072	-0.61758
				0.000881548	-0.03633	0.00189	-0.03916	-0.0011	0.01056	-0.00116	0.04273	-0.00112	-0.00795	0.000127644	0.0433	-0.000291151	0.91055	0.00101	2.82798	0.000310275	-0.13798									0.000722507	-0.99172	0.000350849	-0.71421	7.30139e-05	-0.4484	7.68391e-05	-0.62582	-0.000474815	-0.55528	-0.00108	-0.34574	5.13865e-05	-0.732995	-0.000499651	-0.60271	-0.000246825	-0.91932	0.000608136	-0.61419
				0.00144	-0.03571	0.000867304	-0.03795	-0.000564118	0.01061	-0.00268	0.04307	-0.000392298	-0.00706	-0.000672219	0.04371	0.000918541	0.91053	0.00116	2.82914	0.000799738	-0.13609									0.000640831	-0.98648	-0.000127583	-0.7166	-0.000940269	-0.4466	0.000671675	-0.622	-0.00106	-0.55344	-0.00121	-0.34183	-0.000602294	-0.72767	-0.00049929	-0.59915	-0.000518551	-0.9153	9.91552e-05	-0.61206
				0.00143	-0.03356	0.000813966	-0.03741	0.00038851	0.01182	-0.00273	0.04369	0.000161498	-0.00555	-0.000713894	0.04421	-0.000363838	0.9121	0.000663558	2.82959	0.00109	-0.13615									5.8326e-05	-0.98463	-0.000613741	-0.70865	-0.000527134	-0.43969	-0.000289907	-0.61841	0.000384439	-0.55116	-0.000717108	-0.34197	-0.000547776	-0.725335	0.000512247	-0.59469	-0.000673258	-0.91251	-0.000545527	-0.60836
				0.00134	-0.0336	0.00152	-0.03674	-0.00152	0.01262	-0.00122	0.04336	-0.00154	-0.00558	0.000322715	0.04471	7.92124e-06	0.91264	0.000470827	2.83213	6.24993e-05	-0.13811									0.000732164	-0.98009	-0.000620056	-0.70647	0.000238409	-0.43586	0.00033457	-0.61713	0.000168011	-0.54848	-0.000522371	-0.33707	2.07075e-05	-0.721485	0.000446952	-0.59083	-0.000333348	-0.90774	-1.6544e-05	-0.60483
				0.00165	-0.03293	-0.00103	-0.03676	-0.00104	0.01298	-0.000624229	0.04329	-0.00156	-0.00534	-0.00128	0.04489	0.000237981	0.9147	-0.00030404	2.83277	1.45094e-05	-0.13613									0.000713481	-0.97447	0.000154513	-0.70089	-0.000335775	-0.4358	-9.85135e-06	-0.61334	-0.000136373	-0.54396	2.21362e-05	-0.33428	-2.4978e-05	-0.71932	6.79985e-05	-0.58882	-0.000620273	-0.90419	2.621e-06	-0.60119
				0.00181	-0.03304	0.00057555	-0.03584	-0.000226644	0.01489	-0.00134	0.04432	-0.00186	-0.00497	-0.000873941	0.04541	-0.000331487	0.91457	0.000304764	2.83427	0.000277924	-0.13373									0.00117	-0.97112	-0.000436981	-0.70342	-4.46899e-05	-0.43097	0.000252894	-0.61058	0.000244041	-0.54178	-0.00141	-0.33329	-0.000661304	-0.715235	-0.00054582	-0.58557	-0.00143	-0.9016	-0.000851304	-0.5988
				0.0014	-0.03378	0.000558872	-0.03621	-0.000931532	0.01474	-0.000968986	0.04505	-0.00162	-0.00244	-0.000437815	0.04653	0.000868511	0.91588	-0.00014065	2.83454	0.000944112	-0.13512									0.000574124	-0.96947	-2.68907e-05	-0.70109	-0.000858927	-0.4305	-0.000339269	-0.61025	-3.64203e-05	-0.53846	-0.000616081	-0.33153	-0.000326724	-0.713735	-0.000658026	-0.58329	-0.000746799	-0.89873	-0.000139579	-0.59548
				0.000798199	-0.03264	0.000142098	-0.03564	-5.52682e-05	0.01532	-0.000967315	0.04545	-0.00189	-0.0032	-0.000861609	0.04715	0.00125	0.9178	-0.000134335	2.83746	4.18471e-05	-0.13539									0.000717159	-0.96791	-0.000344978	-0.69743	-0.000251054	-0.43156	6.98553e-05	-0.605	0.000390383	-0.5342	-0.00137	-0.33028	0.000146063	-0.71051	0.000143861	-0.57942	1.62551e-05	-0.89321	4.46476e-05	-0.59149
				0.00137	-0.03132	0.000449154	-0.03539	0.000196148	0.0152	-0.00173	0.04624	-0.000869763	-0.00272	-0.00133	0.04655	0.000805147	0.91891	0.000948627	2.83743	0.00069871	-0.13347									0.00114	-0.96535	-3.55444e-05	-0.69273	-0.000136692	-0.42428	-0.00054968	-0.60347	0.000470759	-0.53176	-0.00148	-0.3299	-0.0010282	-0.70797	-0.000601112	-0.57693	-0.000936289	-0.88958	-0.000454492	-0.58765
				0.000427443	-0.03179	0.001	-0.03447	-0.000591085	0.01575	-0.0014	0.04681	-0.00268	-0.0032	0.000511101	0.04774	0.000686774	0.91945	0.000746573	2.83839	0.000648012	-0.13242									0.000903911	-0.96104	0.000615636	-0.68732	0.000786259	-0.42203	-0.000381647	-0.60037	0.00139	-0.52951	-0.00113	-0.32572	-0.000508609	-0.70182	0.000378936	-0.57405	-3.34405e-05	-0.88576	-0.000325959	-0.58609
				0.000204067	-0.03145	0.000596202	-0.03428	-0.000801461	0.01565	-0.0015	0.04771	-0.00197	-0.0027	-0.000977642	0.04845	0.000275645	0.92131	0.0012	2.83943	0.000909755	-0.13187									-7.10412e-05	-0.95848	0.000148126	-0.68863	0.000854601	-0.42014	-9.08961e-05	-0.59604	-0.000411857	-0.52504	-0.00044504	-0.32329	-0.000672668	-0.699655	-0.000777903	-0.57257	-0.000860953	-0.8854	-0.000821715	-0.5855
[truncated: 92 more columns]

## Sheet: Figure 3
	Electrical characterization of flexible ITO FeMFET
	Fig. 3a (up)			Fig. 3a (down)							Fig. 3b													Fig. 3c					Fig. 3e			Fig. 3f							Fig. 3g (up)
	VFG (V)	Id (μA/μm)		Vd (V)	Id (μA/μm) @ VFG=2 V	Id (μA/μm) @ VFG=3 V	Id (μA/μm) @ VFG=4 V	Id (μA/μm) @ VFG=5 V	Id (μA/μm) @ VFG=6 V		VBG ranges=8 V		VBG ranges=7 V		VBG ranges=6 V		VBG ranges=5 V		VBG ranges=4 V		VBG ranges=3 V			VBG ranges (V)	Vth-pro (V)	Vth-era (V)	M.W. (V)		ADe (μm2)	M.W. (V)			5e-08	1e-07	1e-06	1e-05	0.0001		VFG (V)	before LLO						after LLO
	-3	2.52444e-10		0	1.26222e-07	9.24444e-05	0.000233778	0.000444444	0.000656		VBG (V)	Id (μA/μm)	VBG (V)	Id (μA/μm)	VBG (V)	Id (μA/μm)	VBG (V)	Id (μA/μm)	VBG (V)	Id (μA/μm)	VBG (V)	Id (μA/μm)		3	-0.3	-2	1.7		25	-0.5		4	2e-05	0.000742414	0.00344	0.00546	0.01178			device 1	device 2	device 3	device 4	device 5	device 6	device 1	device 2	device 3	device 4
	-2.95	2.14519e-10		0.1	3.47556e-05	0.01289	0.04578	0.08658	0.128		-8	5.63724e-10	-7	4.01778e-10	-6	4.05333e-10	-5	2.16053e-10	-4	4.37926e-09	-3	3.53778e-09		4	-0.9	-3.3	2.4		150	1.2		5	0.0002	0.00422	0.01007	0.01596	0.02153			Id (μA/μm)	Id (μA/μm)	Id (μA/μm)	Id (μA/μm)	Id (μA/μm)	Id (μA/μm)	Id (μA/μm)	Id (μA/μm)	Id (μA/μm)	Id (μA/μm)
	-2.9	2.09185e-10		0.2	4.46222e-05	0.0232	0.08738	0.168	0.25156		-7.9	4.95209e-10	-6.9	3.21185e-10	-5.9	3.39556e-10	-4.9	1.90382e-10	-3.9	3.57333e-09	-2.9	3.66222e-09		5	0.8	-3.8	4.6		250	2.5		6	0.00143	0.0077	0.0167	0.02647	0.0336		-1	1.47432e-10	1.10759e-10	1.36296e-10	1.16741e-10	1.32972e-10	1.22667e-10	1.0529e-10	1.25859e-10	1.19954e-10	1.62669e-10
	-2.85	1.76593e-10		0.3	4.75556e-05	0.03129	0.12533	0.24533	0.36889		-7.8	3.384e-10	-6.8	3.04593e-10	-5.8	2.77333e-10	-4.8	1.50071e-10	-3.8	3.44889e-09	-2.8	3.72741e-09		6	1.7	-4	5.7		500	4		7	0.00411	0.01668	0.02845	0.03968	0.04579		-0.95	8.4199e-11	9.27761e-11	1.16741e-10	1.22667e-10	1.22585e-10	1.17333e-10	1.05583e-10	1.38403e-10	1.24826e-10	1.51644e-10
	-2.8	2.02074e-10		0.4	4.83556e-05	0.03742	0.15911	0.31822	0.48267		-7.7	3.76524e-10	-6.7	2.50074e-10	-5.7	2.17481e-10	-4.7	1.46963e-10	-3.7	3.99407e-09	-2.7	4.54519e-09		7	2.6	-4	6.6		500	4.2		8	0.0068	0.02566	0.0402	0.05288	0.06382		-0.9	1.10261e-10	9.56633e-11	1.22667e-10	1.17333e-10	1.20053e-10	1.42815e-10	5.52135e-11	1.26788e-10	1.20344e-10	1.52602e-10
	-2.75	1.58815e-10		0.5	4.83556e-05	0.04196	0.19022	0.38667	0.592		-7.6	2.26338e-10	-6.6	2.51852e-10	-5.6	2.11556e-10	-4.6	1.42815e-10	-3.6	3.8163e-09	-2.6	5.07259e-09		8	4	-3.5	7.5		750	7.5		9	0.00995	0.03595	0.05145	0.06814	0.08011		-0.85	1.47316e-10	9.48574e-11	1.17333e-10	1.42815e-10	7.79135e-11	1.17926e-10	9.92798e-11	1.23032e-10	8.44047e-11	1.09077e-10
	-2.7	1.87259e-10		0.6	4.80889e-05	0.04507	0.21778	0.45156	0.69689		-7.5	1.14498e-10	-6.5	1.5763e-10	-5.5	1.86667e-10	-4.5	1.46963e-10	-3.5	4.26667e-09	-2.5	5.92593e-09							1000	9.4		10	0.0131	0.04623	0.06109	0.07737	0.08897		-0.8	1.23965e-10	9.06386e-11	1.42815e-10	1.17926e-10	1.14848e-10	1.6e-10	1.1396e-10	1.25749e-10	1.08468e-10	7.2939e-11
	-2.65	1.25037e-10		0.7	4.77333e-05	0.04711	0.24178	0.51289	0.79733		-7.4	2.04338e-10	-6.4	1.71852e-10	-5.4	2.38222e-10	-4.4	1.1437e-10	-3.4	4.86519e-09	-2.4	7.28889e-09																	-0.75	9.76135e-11	1.16529e-10	1.17926e-10	2.07407e-10	6.25686e-11	1.73037e-10	9.71487e-11	1.12582e-10	6.8928e-11	9.00858e-11
	-2.6	1.28593e-10		0.8	4.72889e-05	0.04836	0.26311	0.56978	0.89329		-7.3	3.13102e-10	-6.3	4.01778e-10	-5.3	1.95556e-10	-4.3	1.08444e-10	-3.3	5.10815e-09	-2.3	8.88889e-09																	-0.7	1.05196e-10	1.29059e-10	1.49926e-10	1.74815e-10	8.33422e-11	1.61778e-10	1.17342e-10	9.98729e-11	7.98253e-11	8.60501e-11
	-2.55	1.32741e-10		0.9	4.69333e-05	0.04907	0.28089	0.62222	0.98532		-7.2	1.98311e-10	-6.2	3.21185e-10	-5.2	1.81926e-10	-4.2	1.49333e-10	-3.2	6.63704e-09	-2.2	1.17926e-08																	-0.65	1.32336e-10	1.14836e-10	1.68889e-10	1.95556e-10	1.12483e-10	1.6237e-10	7.42103e-11	9.91903e-11	1.0878e-10	1.40065e-11
	-2.5	1.38074e-10		1	4.67556e-05	0.04942	0.29689	0.67111	1.07391		-7.1	2.51147e-10	-6.1	3.04593e-10	-5.1	1.20296e-10	-4.1	1.46963e-10	-3.1	7.7037e-09	-2.1	1.23852e-08																	-0.6	1.2576e-10	9.22759e-11	1.55852e-10	1.47556e-10	6.27634e-11	1.51111e-10	1.11782e-10	1.17781e-10	7.11576e-11	4.77919e-11
	-2.45	1.62963e-10		1.1	4.64889e-05	0.04951	0.31022	0.71733	1.15761		-7	3.01733e-10	-6	2.50074e-10	-5	1.35704e-10	-4	1.42815e-10	-3	9.06667e-09	-2	1.96741e-08																	-0.55	1.09967e-10	9.79882e-11	1.53481e-10	1.45185e-10	6.91416e-11	1.80741e-10	1.05202e-10	1.02063e-10	6.72268e-11	1.62413e-10
	-2.4	1.17333e-10		1.2	4.63111e-05	0.04951	0.32089	0.75911	1.23734		-6.9	1.08578e-11	-5.9	2.51852e-10	-4.9	1.46963e-10	-3.9	1.46963e-10	-2.9	1.18519e-08	-1.9	2.63704e-08																	-0.5	1.01178e-10	1.13853e-10	1.32741e-10	1.40444e-10	8.69516e-11	1.32741e-10	1.03519e-10	1.25079e-10	8.47073e-11	1.50608e-10
	-2.35	1.35704e-10		1.3	4.61333e-05	0.04951	0.32978	0.79733	1.31305		-6.8	2.06916e-10	-5.8	1.5763e-10	-4.8	1.42815e-10	-3.8	1.1437e-10	-2.8	1.51111e-08	-1.8	3.43111e-08																	-0.45	1.12269e-10	1.07578e-10	1.62963e-10	1.07852e-10	9.31595e-11	1.54074e-10	1.23598e-10	1.31328e-10	9.35085e-11	1.38029e-10
	-2.3	9.77778e-11		1.4	4.59556e-05	0.04942	0.33689	0.832	1.3842		-6.7	1.3384e-10	-5.7	1.71852e-10	-4.7	1.46963e-10	-3.7	1.08444e-10	-2.7	1.96741e-08	-1.7	4.60444e-08																	-0.4	1.01498e-10	9.76262e-11	1.39259e-10	1.35111e-10	7.51925e-11	1.00741e-10	1.13622e-10	1.47201e-10	7.79366e-11	1.34858e-10
	-2.25	1.74222e-10		1.5	4.58667e-05	0.04942	0.34222	0.86311	1.45202		-6.6	1.76978e-10	-5.6	1.96148e-10	-4.6	1.1437e-10	-3.6	1.49333e-10	-2.6	2.56593e-08	-1.6	6.22222e-08																	-0.35	1.45188e-10	1.02294e-10	1.36889e-10	1.39852e-10	7.89269e-11	1.43407e-10	8.56981e-11	1.22123e-10	7.79796e-11	8.24332e-11
	-2.2	1.23852e-10		1.6	4.56889e-05	0.04933	0.34667	0.89183	1.516		-6.5	7.47618e-11	-5.5	1.58815e-10	-4.5	1.08444e-10	-3.5	1.15476e-10	-2.5	3.40741e-08	-1.5	8.65185e-08																	-0.3	1.00834e-10	9.52383e-11	1.87852e-10	1.2563e-10	5.04432e-11	1.62963e-10	1.02366e-10	6.71024e-11	5.39876e-11	5.20543e-11
	-2.15	1.86667e-10		1.7	4.55111e-05	0.04924	0.34933	0.91734	1.5762		-6.4	2.69084e-11	-5.4	1.71852e-10	-4.4	1.49333e-10	-3.4	1.38272e-10	-2.4	4.53333e-08	-1.4	1.20889e-07																	-0.25	9.73434e-11	9.13804e-11	9.42222e-11	1.49926e-10	6.33758e-11	1.37481e-10	1.09355e-10	6.06619e-11	6.02127e-11	9.38242e-11
	-2.1	1.17333e-10		1.8	4.53333e-05	0.04916	0.352	0.93998	1.63267		-6.3	2.4216e-10	-5.3	1.46963e-10	-4.3	1.07852e-10	-3.3	1.24444e-10	-2.3	6.04444e-08	-1.3	1.70074e-07																	-0.2	1.09191e-10	8.78634e-11	1.45185e-10	1.11407e-10	9.48193e-11	1.53481e-10	1.03806e-10	1.32082e-10	9.08673e-11	9.25956e-11
	-2.05	5.80741e-11		1.9	4.54222e-05	0.04907	0.35378	0.95992	1.6855		-6.2	6.99209e-11	-5.2	1.59407e-10	-4.2	1.15556e-10	-3.2	1.57037e-10	-2.2	8.11852e-08	-1.2	2.34074e-07																	-0.15	1.36712e-10	8.07347e-11	1.32841e-10	1.12593e-10	1.0746e-10	1.40444e-10	6.89886e-11	1.31685e-10	1.07547e-10	1.04794e-10
	-2	1.14963e-10		2	4.52444e-05	0.04898	0.35467	0.97725	1.73477		-6.1	2.5584e-11	-5.1	1.60593e-10	-4.1	1.01926e-10	-3.1	1.68889e-10	-2.1	1.12593e-07	-1.1	3.32444e-07																	-0.1	1.36914e-10	1.0196e-10	1.61791e-10	1.27407e-10	9.23018e-11	7.64444e-11	9.93339e-11	1.39032e-10	9.43777e-11	1.12633e-10
	-1.95	1.26815e-10		2.1	4.49778e-05	0.04898	0.35556	0.99227	1.78044		-6	8.95289e-11	-5	1.26222e-10	-4	1.23259e-10	-3	2.07407e-10	-2	1.56444e-07	-1	4.69926e-07																	-0.05	1.03018e-10	1.04154e-10	1.63652e-10	1.99383e-10	8.81601e-11	1.23244e-10	1.05671e-10	1.22633e-10	8.8191e-11	1.16488e-10
	-1.9	1.43407e-10		2.2	4.48e-05	0.04889	0.35556	1.00501	1.82297		-5.9	1.14871e-10	-4.9	1.34519e-10	-3.9	1.12593e-10	-2.9	2.31111e-10	-1.9	2.16889e-07	-0.9	6.63704e-07																	0	1.20136e-10	1.16774e-10	1.54589e-10	1.81914e-10	9.44821e-11	1.36518e-10	9.29606e-11	6.35481e-11	9.3443e-11	1.06136e-10
	-1.85	1.10222e-10		2.3	4.48e-05	0.04889	0.35556	1.01577	1.86192		-5.8	9.83733e-11	-4.8	1.36296e-10	-3.8	1.35111e-10	-2.8	2.73606e-10	-1.8	3.0163e-07	-0.8	9.42222e-07																	0.05	1.14893e-10	1.2312e-10	1.43891e-10	1.80438e-10	8.37461e-11	1.29856e-10	1.27911e-10	7.07761e-11	8.57732e-11	1.06662e-10
	-1.8	7.94074e-11		2.4	4.46222e-05	0.0488	0.35556	1.02559	1.89788		-5.7	6.36347e-11	-4.7	1.26815e-10	-3.7	1.48741e-10	-2.7	3.55556e-10	-1.7	4.22519e-07	-0.7	1.35111e-06																	0.1	1.09291e-10	1.09839e-10	1.46966e-10	1.46633e-10	1.22607e-10	1.66752e-10	1.14495e-10	1.19844e-10	1.16671e-10	1.13334e-10
	-1.75	8.05926e-11		2.5	4.46222e-05	0.04871	0.35556	1.03299	1.93053		-5.6	1.79156e-10	-4.6	1.07852e-10	-3.6	8.05926e-11	-2.6	4.62222e-10	-1.6	5.98519e-07	-0.6	1.92593e-06																	0.15	7.5488e-11	1.00979e-10	1.52305e-10	1.43779e-10	7.24775e-11	1.6975e-10	1.14667e-10	1.27586e-10	7.9824e-11	1.06763e-10
	-1.7	1.47556e-10		2.6	4.45333e-05	0.04871	0.35644	1.03892	1.9598		-5.5	7.13796e-11	-4.5	1.32741e-10	-3.5	1.10815e-10	-2.5	6.41975e-10	-1.5	8.2963e-07	-0.5	2.79704e-06																	0.2	7.22632e-11	1.05229e-10	1.3592e-10	1.30718e-10	8.51164e-11	1.61596e-10	1.10554e-10	1.26012e-10	8.29342e-11	8.14319e-11
	-1.65	7.46667e-11		2.7	4.44444e-05	0.04862	0.35644	1.04372	1.98674		-5.4	1.37716e-12	-4.4	1.09037e-10	-3.4	9.12593e-11	-2.4	8e-10	-1.4	1.16741e-06	-0.4	3.92296e-06																	0.25	1.06384e-10	8.75961e-11	1.6013e-10	1.14528e-10	8.69737e-11	1.59589e-10	7.73587e-11	8.63928e-11	8.74558e-11	1.28704e-10
	-1.6	1.05481e-10		2.8	4.43556e-05	0.04853	0.35644	1.04749	2.01068		-5.3	5.63769e-11	-4.3	9.6e-11	-3.3	1.24444e-10	-2.3	1.02222e-09	-1.3	1.67111e-06	-0.3	5.6237e-06																	0.3	1.11073e-10	7.8221e-11	1.45093e-10	1.38073e-10	6.72794e-11	1.5783e-10	7.77175e-11	7.70507e-11	7.00002e-11	1.08419e-10
	-1.55	1.36889e-10		2.9	4.43556e-05	0.04853	0.35644	1.05049	2.0321		-5.2	2.26053e-11	-4.2	1.3037e-10	-3.2	9.06667e-11	-2.2	1.13778e-09	-1.2	2.3763e-06	-0.2	7.94074e-06																	0.35	9.15696e-11	1.05388e-10	1.21021e-10	1.36072e-10	7.0343e-11	1.69412e-10	7.10657e-11	8.20871e-11	6.84644e-11	9.5953e-11
	-1.5	1.19704e-10		3	4.42667e-05	0.04844	0.35644	1.05293	2.05116		-5.1	6.28498e-11	-4.1	1.25037e-10	-3.1	9.3037e-11	-2.1	1.43407e-09	-1.1	3.31259e-06	-0.1	1.11407e-05																	0.4	1.15254e-10	6.88205e-11	1.33246e-10	1.31938e-10	1.00828e-10	1.37106e-10	9.15951e-11	7.98772e-11	9.6742e-11	1.14706e-10
	-1.45	9.18519e-11		3.1	4.40889e-05	0.04836	0.35644	1.05476	2.06779		-5	2.58791e-10	-4	1.34519e-10	-3	2.14507e-10	-2	1.61185e-09	-1	4.65778e-06	0	1.56444e-05																	0.45	1.00108e-10	7.90374e-11	9.96072e-11	1.38963e-10	8.80676e-11	1.3736e-10	7.84694e-11	6.76376e-11	9.05391e-11	1.04679e-10
	-1.4	1.26815e-10		3.2	4.38222e-05	0.04827	0.35644	1.05629	2.08215		-4.9	2.62578e-11	-3.9	1.32741e-10	-2.9	2.7984e-10	-1.9	1.83704e-09	-0.9	6.57778e-06	0.1	2.17481e-05																	0.5	1.03811e-10	1.00896e-10	1.04901e-10	1.10232e-10	1.14697e-10	1.12723e-10	8.62064e-11	1.07778e-10	1.11088e-10	9.46605e-11
	-1.35	1.32148e-10		3.3	4.40889e-05	0.04827	0.35644	1.0575	2.09481		-4.8	1.13547e-10	-3.8	9.8963e-11	-2.8	1.1416e-10	-1.8	2.25778e-09	-0.8	9.18519e-06	0.2	2.95704e-05																	0.55	1.13057e-10	8.92074e-11	1.18798e-10	1.17883e-10	1.12569e-10	1.5219e-10	8.79962e-11	8.83227e-11	1.14089e-10	1.07171e-10
	-1.3	1.35704e-10		3.4	4.38222e-05	0.04818	0.35644	1.05849	2.10546		-4.7	1.81307e-10	-3.7	1.24444e-10	-2.7	5.83742e-11	-1.7	2.5837e-09	-0.7	1.26222e-05	0.3	3.9763e-05																	0.6	1.15717e-10	7.44119e-11	1.14093e-10	1.22001e-10	9.08226e-11	1.56917e-10	8.50788e-11	1.00547e-10	9.35502e-11	1.112e-10
	-1.25	1.04296e-10		3.5	4.39111e-05	0.04818	0.35644	1.05938	2.11455		-4.6	2.99538e-10	-3.6	1.07259e-10	-2.6	6.63084e-12	-1.6	3.49037e-09	-0.6	1.73037e-05	0.4	5.28e-05																	0.65	1.1089e-10	7.07912e-11	1.34709e-10	9.97876e-11	8.67739e-11	1.41352e-10	8.79328e-11	9.60889e-11	8.69061e-11	8.35784e-11
	-1.2	1.11407e-10		3.6	4.4e-05	0.04809	0.35644	1.06007	2.12211		-4.5	1.79209e-10	-3.5	9.6e-11	-2.5	1.136e-10	-1.5	3.98815e-09	-0.5	2.37037e-05	0.5	6.93333e-05																	0.7	1.09437e-10	7.48782e-11	1.07589e-10	1.11805e-10	6.92395e-11	1.52376e-10	8.88245e-11	8.76836e-11	7.15651e-11	1.0487e-10
	-1.15	9.83704e-11		3.7	4.39111e-05	0.04809	0.35644	1.06076	2.12858		-4.4	2.85244e-10	-3.4	1.28e-10	-2.4	5.7664e-11	-1.4	5.12e-09	-0.4	3.20593e-05	0.6	8.94815e-05																	0.75	1.17961e-10	8.01754e-11	1.07636e-10	1.40621e-10	8.0192e-11	1.20541e-10	1.00637e-10	9.4827e-11	7.81714e-11	1.03022e-10
	-1.1	1.27407e-10		3.8	4.42667e-05	0.04809	0.35644	1.06137	2.13381		-4.3	4.38676e-10	-3.3	9.8963e-11	-2.3	1.52738e-10	-1.3	6.51852e-09	-0.3	4.26667e-05	0.7	0.000114963																	0.8	9.1954e-11	5.61286e-11	1.30046e-10	1.33177e-10	7.08199e-11	8.44138e-11	8.0921e-11	1.06071e-10	7.18657e-11	8.85559e-11
	-1.05	1.36296e-10		3.9	4.34667e-05	0.048	0.35644	1.06193	2.13798		-4.2	1.36409e-10	-3.2	8.94815e-11	-2.2	8.44524e-11	-1.2	8.47407e-09	-0.2	5.62963e-05	0.8	0.000144593																	0.85	1.01668e-10	4.81448e-11	1.29429e-10	1.48603e-10	8.07739e-11	1.12256e-10	7.69152e-11	1.10788e-10	7.90442e-11	5.43129e-11
	-1	1.14963e-10		4	4.34667e-05	0.04791	0.35644	1.06244	2.1413		-4.1	1.02862e-10	-3.1	1.3037e-10	-2.1	8.88889e-11	-1.1	1.05481e-08	-0.1	7.28889e-05	0.9	0.000179556																	0.9	3.99916e-11	5.67815e-11	1.3526e-10	1.42829e-10	9.67179e-11	1.11228e-10	8.22671e-11	1.08091e-10	9.46684e-11	7.67019e-11
	-0.95	1.42815e-10		4.1	4.34667e-05	0.04791	0.35644	1.06284	2.14398		-4	1.90267e-10	-3	1.24444e-10	-2	6.06222e-10	-1	1.37481e-08	0	9.36296e-05	1	0.000220444																	0.95	8.79276e-11	6.5489e-11	1.49937e-10	1.68069e-10	9.39378e-11	1.17361e-10	7.7788e-11	9.52111e-11	9.52901e-11	7.60034e-11
	-0.9	1.31556e-10		4.2	4.36444e-05	0.04791	0.35644	1.0634	2.1462		-3.9	6.75413e-11	-2.9	8e-11	-1.9	1.08444e-10	-0.9	1.84296e-08	0.1	0.000117926	1.1	0.000267259																	1	1.32043e-10	7.564e-11	1.48321e-10	1.17695e-10	1.10686e-10	1.48346e-10	7.79091e-11	9.4493e-11	1.07829e-10	8.3189e-11
	-0.85	1.19704e-10		4.3	4.35556e-05	0.04782	0.35644	1.06375	2.14801		-3.8	1.37431e-10	-2.8	1.2563e-10	-1.8	5.83111e-10	-0.8	2.44148e-08	0.2	0.000147556	1.2	0.000320593																	1.05	7.72517e-11	5.88245e-11	1.28281e-10	1.07976e-10	1.85339e-11	1.46836e-10	7.96364e-11	9.41644e-11	3.18976e-11	8.80011e-11
	-0.8	1.31556e-10		4.4	4.34667e-05	0.04773	0.35644	1.06426	2.14939		-3.7	3.24142e-10	-2.7	1.23852e-10	-1.7	2.66667e-11	-0.7	3.34815e-08	0.3	0.000181926	1.3	0.000382222																	1.1	7.63139e-11	9.24778e-11	1.08649e-10	1.10563e-10	8.74469e-11	1.64771e-10	6.25226e-11	1.07153e-10	7.68373e-11	7.65067e-11
	-0.75	1.15556e-10		4.5	4.33778e-05	0.04773	0.35644	1.06477	2.15052		-3.6	6.53333e-11	-2.6	1.3037e-10	-1.6	4.49778e-10	-0.6	4.59259e-08	0.4	0.00022163	1.4	0.000449778																	1.15	1.04573e-10	9.53128e-11	7.30192e-11	1.01045e-10	9.14129e-11	1.76453e-10	6.02159e-11	8.31442e-11	9.1493e-11	8.79424e-11
	-0.7	1.09037e-10		4.6	4.37333e-05	0.04773	0.35556	1.06521	2.1513		-3.5	3.99422e-10	-2.5	6.6963e-11	-1.5	1.24444e-10	-0.5	6.45926e-08	0.5	0.000267852	1.5	0.000526222																	1.2	7.23108e-11	6.81075e-11	9.05793e-11	1.07114e-10	9.91881e-11	1.11252e-10	7.66507e-11	6.72675e-11	9.86065e-11	9.49658e-11
	-0.65	8.2963e-11		4.7	4.41778e-05	0.04764	0.35644	1.06559	2.15183		-3.4	1.59636e-10	-2.4	1.16741e-10	-1.4	4.03556e-10	-0.4	8.88889e-08	0.6	0.00032	1.6	0.000616296																	1.25	5.61203e-11	4.48869e-11	1.11199e-10	1.30429e-10	8.31917e-11	1.17788e-10	5.88167e-11	5.78828e-11	8.63768e-11	1.01522e-10
	-0.6	1.35704e-10		4.8	4.32889e-05	0.04764	0.35644	1.0659	2.15216		-3.3	4.51298e-11	-2.3	1.26815e-10	-1.3	2.75556e-10	-0.3	1.23852e-07	0.7	0.000379259	1.7	0.000711111																	1.3	7.1681e-11	4.41492e-11	8.31665e-11	1.1457e-10	5.38812e-11	1.28456e-10	8.06064e-11	3.96681e-11	5.75096e-11	5.75847e-11
	-0.55	8.65185e-11		4.9	4.37333e-05	0.04764	0.35556	1.06616	2.15242		-3.2	2.51102e-10	-2.2	8.23704e-11	-1.2	9.2e-10	-0.2	1.72444e-07	0.8	0.000444444	1.8	0.00082963																	1.35	4.18978e-11	5.25489e-11	5.67828e-11	1.23321e-10	7.08363e-11	9.24286e-11	1.07956e-10	6.87417e-11	6.75802e-11	3.08882e-11
	-0.5	1.26815e-10		5	4.40889e-05	0.04756	0.35556	1.06645	2.15261		-3.1	1.2776e-10	-2.1	8e-11	-1.1	9.91111e-10	-0.1	2.45333e-07	0.9	0.000516741	1.9	0.000965926																	1.4	5.67542e-11	5.2961e-11	6.43252e-11	9.3642e-11	6.12141e-11	1.77346e-10	1.35523e-10	1.03606e-10	6.29418e-11	1.60418e-11
	-0.45	1.22667e-10		5.1	4.40889e-05	0.04756	0.35556	1.06679	2.15268		-3	1.23778e-10	-2	1.13185e-10	-1	4.84444e-10	0	3.51407e-07	1	0.000598519	2	0.00113																	1.45	4.18779e-11	1.62138e-10	7.59002e-11	1.12787e-10	5.20714e-11	2.3348e-10	2.24878e-10	1.34864e-10	5.2006e-11	2.50267e-11
	-0.4	1.45185e-10		5.2	4.32889e-05	0.04747	0.35644	1.06714	2.15244		-2.9	1.16836e-10	-1.9	8.2963e-11	-0.9	1.08889e-09	0.1	5.02519e-07	1.1	0.000681481	2.1	0.00133																	1.5	2.74531e-11	2.45131e-10	1.55157e-10	7.57671e-11	2.12999e-10	1.51776e-10	4.11628e-10	3.55048e-10	1.82883e-10	9.04745e-12
	-0.35	1.38074e-10		5.3	4.40889e-05	0.04747	0.35556	1.06736	2.15216		-2.8	2.49902e-10	-1.8	1.51111e-10	-0.8	8.04444e-10	0.2	7.28889e-07	1.2	0.000776296	2.2	0.00157																	1.55	2.05725e-10	3.04407e-10	3.74257e-10	1.64798e-10	3.51116e-10	1.77227e-10	5.96748e-10	1.0182e-09	3.35757e-10	7.86226e-12
	-0.3	9.24444e-11		5.4	4.32889e-05	0.04738	0.35644	1.06766	2.15166		-2.7	1.70676e-10	-1.7	9.36296e-11	-0.7	1.40889e-09	0.3	1.06667e-06	1.3	0.000882963	2.3	0.00185																	1.6	4.23945e-10	1.20205e-09	5.71486e-10	1.8203e-10	3.44229e-10	1.7251e-10	1.04506e-09	2.09606e-09	3.48885e-10	-7.21225e-13
	-0.25	2.96296e-11		5.5	4.31111e-05	0.04738	0.35556	1.06792	2.15102		-2.6	1.76347e-10	-1.6	6.99259e-11	-0.6	9.33333e-10	0.4	1.54074e-06	1.4	0.00098963	2.4	0.0022																	1.65	1.10848e-09	4.27803e-09	1.06784e-09	1.51952e-10	2.07365e-09	3.41714e-10	2.58087e-09	5.41811e-09	1.67486e-09	1.11474e-09
	-0.2	1.34519e-10		5.6	4.32889e-05	0.04738	0.35556	1.06828	2.15029		-2.5	4.33716e-11	-1.5	8.23704e-11	-0.5	1.70667e-09	0.5	2.27556e-06	1.5	0.00111	2.5	0.0026																	1.7	3.55136e-09	9.53105e-09	3.19052e-09	1.03654e-09	6.80349e-09	2.10518e-09	6.55909e-09	1.32171e-08	6.00042e-09	5.87597e-09
	-0.15	1.28593e-10		5.7	4.31111e-05	0.04729	0.35556	1.06848	2.14959		-2.4	1.48436e-10	-1.4	8.94815e-11	-0.4	1.52444e-09	0.6	3.3363e-06	1.6	0.00124	2.6	0.00305																	1.75	6.5696e-09	2.02591e-08	6.77339e-09	3.18992e-09	1.65587e-08	4.49907e-09	1.62972e-08	2.9766e-08	1.49497e-08	1.07183e-08
	-0.1	1.36296e-10		5.8	4.32889e-05	0.04729	0.35556	1.06878	2.1488		-2.3	2.40436e-10	-1.3	7.46667e-11	-0.3	2.14222e-09	0.7	4.97778e-06	1.7	0.00138	2.7	0.00356																	1.8	1.39755e-08	4.72887e-08	1.31559e-08	5.96553e-09	3.5712e-08	8.71691e-09	3.59083e-08	6.15249e-08	3.24588e-08	2.40989e-08
	-0.05	1.39259e-10		5.9	4.36444e-05	0.04729	0.35556	1.06881	2.14782		-2.2	1.12791e-10	-1.2	1.51704e-10	-0.2	2.24889e-09	0.8	7.28889e-06	1.8	0.00153	2.8	0.00414																	1.85	2.83575e-08	1.09121e-07	2.65507e-08	1.16517e-08	7.98341e-08	1.73134e-08	7.34282e-08	1.31497e-07	7.21303e-08	5.35758e-08
	0	8.17778e-11		6	4.4e-05	0.0472	0.35556	1.06906	2.14664		-2.1	2.38827e-10	-1.1	7.94074e-11	-0.1	6.32889e-09	0.9	1.07852e-05	1.9	0.00169	2.9	0.00481																	1.9	5.98563e-08	2.42181e-07	5.51384e-08	2.44855e-08	1.71328e-07	3.52329e-08	1.5283e-07	2.67975e-07	1.55663e-07	1.23822e-07
	0.05	4.74074e-11									-2	5.61129e-11	-1	1.13185e-10	0	8.64889e-09	1	1.60593e-05	2	0.00188	3	0.00559																	1.95	1.32238e-07	5.06238e-07	1.17025e-07	5.1246e-08	3.59186e-07	7.74892e-08	3.00755e-07	5.25746e-07	3.27586e-07	2.56046e-07
	0.1	1.21481e-10									-1.9	2.16204e-10	-0.9	8e-11	0.1	6.87407e-09	1.1	2.32296e-05	2.1	0.00211	3	0.00591																	2	2.9317e-07	1.02483e-06	2.5997e-07	1.09579e-07	6.96636e-07	1.67174e-07	5.9272e-07	9.09769e-07	6.42986e-07	4.96098e-07
	0.15	1.1437e-10									-1.8	1.63716e-10	-0.8	7.76296e-11	0.2	9.18519e-09	1.2	3.32444e-05	2.2	0.00236	2.9	0.0061																	2.05	6.71e-07	2.00417e-06	5.88441e-07	2.4149e-07	1.25678e-06	3.72833e-07	1.03316e-06	1.50019e-06	1.16821e-06	9.39083e-07
	0.2	1.44593e-10									-1.7	2.21556e-10	-0.7	8.53333e-11	0.3	1.23259e-08	1.3	4.72889e-05	2.3	0.00267	2.8	0.00622																	2.1	1.54672e-06	3.79274e-06	1.34051e-06	5.36847e-07	2.19855e-06	8.26345e-07	1.74729e-06	2.48925e-06	2.04859e-06	1.67652e-06
	0.25	9.18519e-11									-1.6	5.94053e-11	-0.6	1.05481e-10	0.4	1.68296e-08	1.4	6.63704e-05	2.4	0.00302	2.7	0.00628																	2.15	3.55454e-06	7.17732e-06	3.13752e-06	1.20879e-06	3.77738e-06	1.87682e-06	2.89341e-06	4.0139e-06	3.53152e-06	2.85283e-06
	0.3	8e-11									-1.5	1.39324e-10	-0.5	1.26222e-10	0.5	2.38222e-08	1.5	9.18519e-05	2.5	0.00343	2.6	0.00622																	2.2	7.91494e-06	1.36048e-05	7.096e-06	2.81441e-06	6.34947e-06	4.41277e-06	4.66133e-06	6.41121e-06	5.9362e-06	4.86306e-06
	0.35	7.40741e-11									-1.4	1.18516e-11	-0.4	7.76296e-11	0.6	3.41333e-08	1.6	0.000125037	2.6	0.00389	2.5	0.00616																	2.25	1.83846e-05	2.57424e-05	1.6116e-05	6.42271e-06	1.1255e-05	9.65031e-06	7.49945e-06	1.02922e-05	1.04454e-05	8.46317e-06
	0.4	1.01333e-10									-1.3	3.06711e-10	-0.3	8.82963e-11	0.7	4.7763e-08	1.7	0.000170667	2.7	0.00444	2.4	0.00604																	2.3	3.96305e-05	4.74312e-05	3.68057e-05	1.44368e-05	1.99524e-05	2.19659e-05	1.21532e-05	1.69763e-05	1.85395e-05	1.50323e-05
	0.45	3.55556e-11									-1.2	3.47573e-10	-0.2	9.48148e-11	0.8	7.05185e-08	1.8	0.000236444	2.8	0.00504	2.3	0.00591																	2.35	8.06391e-05	8.55911e-05	7.74833e-05	3.17216e-05	3.61429e-05	4.83211e-05	1.99585e-05	2.81368e-05	3.34732e-05	2.65938e-05
	0.5	1.2563e-10									-1.1	4.78516e-10	-0.1	5.33333e-11	0.9	1.06667e-07	1.9	0.000325926	2.9	0.00575	2.2	0.00575																	2.4	0.000143901	0.000148688	0.000150564	6.64641e-05	6.46396e-05	9.81271e-05	3.29847e-05	4.68933e-05	6.00402e-05	4.68478e-05
	0.55	8.05926e-11									-1	3.59093e-11	0	8.41481e-11	1	1.62963e-07	2	0.000447407	3	0.00646	2.1	0.00557																	2.45	0.000187093	0.000241622	0.00026956	0.000130639	0.000112888	0.00018592	5.52782e-05	7.68211e-05	0.000105228	8.0693e-05
	0.6	9.8963e-11									-0.9	1.67324e-11	0.1	9.54074e-11	1.1	2.48296e-07	2.1	0.000604444	3.1	0.00729	2	0.00537																	2.5	0.000420362	0.000372198	0.000444149	0.00023713	0.000188862	0.000322991	9.1684e-05	0.000123201	0.000177133	0.000135386
	0.65	1.00148e-10									-0.8	1.54809e-11	0.2	6.28148e-11	1.2	3.94667e-07	2.2	0.000817778	3.2	0.00812	1.9	0.00517																	2.55	0.000621635	0.000548159	0.000679377	0.000396911	0.00030128	0.000517266	0.000147056	0.000194628	0.000284299	0.000218095
	0.7	8.94815e-11									-0.7	3.4712e-11	0.3	6.34074e-11	1.3	6.63704e-07	2.3	0.00108	3.3	0.00907	1.8	0.00496																	2.6	0.000876527	0.000771236	0.000971453	0.000613332	0.000458009	0.000775332	0.000231297	0.000295968	0.000435051	0.000336197
	0.75	8.88889e-11									-0.6	4.65351e-11	0.4	7.64444e-11	1.4	1.2563e-06	2.4	0.0014	3.4	0.01007	1.7	0.00475																	2.65	0.00118	0.00105	0.00132	0.000890684	0.000662192	0.0011	0.000351665	0.000436713	0.00063288	0.000500712
	0.8	1.04296e-10									-0.5	2.01209e-11	0.5	1.11407e-10	1.5	2.45926e-06	2.5	0.0018	3.5	0.01114	1.6	0.00452																	2.7	0.00154	0.00138	0.00172	0.00123	0.00091928	0.00146	0.000515648	0.000619562	0.000882511	0.000706643
	0.85	1.08444e-10									-0.4	8.98044e-11	0.6	5.27407e-11	1.6	4.95407e-06	2.6	0.00227	3.6	0.01227	1.5	0.0043																	2.75	0.00194	0.00176	0.00217	0.00162	0.00124	0.00187	0.000729634	0.000855089	0.00119	0.000962593
	0.9	1.1437e-10									-0.3	9.184e-11	0.7	8.65185e-11	1.7	1.0963e-05	2.7	0.00281	3.7	0.01345	1.4	0.00409																	2.8	0.00239	0.0022	0.00267	0.00207	0.0016	0.00235	0.001	0.00115	0.00155	0.00128
	0.95	9.3037e-11									-0.2	7.11538e-11	0.8	6.87407e-11	1.8	2.31704e-05	2.8	0.00343	3.8	0.0147	1.3	0.00388																	2.85	0.00289	0.00268	0.00322	0.00256	0.00203	0.00287	0.00133	0.00149	0.00197	0.00165
	1	1.01333e-10									-0.1	1.3536e-11	0.9	1.30963e-10	1.9	4.81778e-05	2.9	0.0041	3.9	0.01594	1.2	0.00367																	2.9	0.00342	0.00321	0.00381	0.0031	0.00252	0.00344	0.0017	0.0019	0.00246	0.00208
	1.05	8.23704e-11									0	6.18373e-11	1	1.12e-10	2	0.000100148	3	0.00486	4	0.0173	1.1	0.00347																	2.95	0.00399	0.00377	0.00444	0.00369	0.00305	0.00405	0.00215	0.00236	0.00297	0.00256
	1.1	1.13185e-10									0.1	2.28142e-11	1.1	9.65926e-11	2.1	0.000187259	3.1	0.00577	4	0.0179	1	0.00326																	3	0.0046	0.00439	0.00511	0.00431	0.00363	0.00469	0.00264	0.00288	0.00356	0.00309
	1.15	9.42222e-11									0.2	7.9048e-11	1.2	1.13778e-10	2.2	0.000325926	3.2	0.0067	3.9	0.01843	0.9	0.00306																	3.05	0.00525	0.00505	0.00584	0.00499	0.00426	0.00539	0.0032	0.00346	0.00418	0.00367
	1.2	6.63704e-11									0.3	1.73316e-11	1.3	8.41481e-11	2.3	0.000526815	3.3	0.0077	3.8	0.01879	0.8	0.00286																	3.1	0.00595	0.00574	0.00655	0.00568	0.00493	0.00613	0.00381	0.0041	0.00484	0.0043
	1.25	7.64444e-11									0.4	1.22036e-10	1.4	1.4163e-10	2.4	0.000805926	3.4	0.00877	3.7	0.01896	0.7	0.00266																	3.15	0.00669	0.0065	0.00733	0.00643	0.00565	0.00689	0.00447	0.00477	0.00555	0.00497
	1.3	2.54815e-11									0.5	2.00044e-10	1.5	1.99704e-10	2.5	0.00114	3.5	0.0099	3.6	0.01908	0.6	0.00247																	3.2	0.0074	0.00727	0.00816	0.0072	0.00639	0.00768	0.00517	0.00551	0.00629	0.00569
	1.35	7.40741e-11									0.6	1.12533e-11	1.6	5.12593e-10	2.6	0.00156	3.6	0.01108	3.5	0.01908	0.5	0.00229																	3.25	0.00818	0.00806	0.00899	0.00797	0.00722	0.00851	0.00591	0.00629	0.00711	0.00644
	1.4	5.33333e-11									0.7	9.016e-11	1.7	1.02578e-09	2.7	0.00207	3.7	0.01233	3.4	0.01902	0.4	0.00211																	3.3	0.00901	0.0089	0.00985	0.00884	0.00805	0.00935	0.00674	0.00708	0.00794	0.00724
	1.45	2.19259e-10									0.8	1.09653e-10	1.8	3.70963e-09	2.8	0.00266	3.8	0.01357	3.3	0.0189	0.3	0.00193																	3.35	0.00985	0.00974	0.01074	0.00973	0.00888	0.01025	0.00757	0.00793	0.00877	0.00807
	1.5	1.00741e-10									0.9	1.06844e-10	1.9	9.8963e-09	2.9	0.00334	3.9	0.01493	3.2	0.01873	0.2	0.00176																	3.4	0.01074	0.01068	0.01163	0.01061	0.00975	0.01116	0.00838	0.00885	0.00963	0.0089
	1.55	7.52593e-10									1	1.66373e-10	2	1.92593e-08	3	0.00408	4	0.01636	3.1	0.01855	0.1	0.00159																	3.45	0.01163	0.01162	0.01253	0.01152	0.01069	0.01211	0.00932	0.0098	0.01057	0.00983
	1.6	1.42222e-09									1.1	1.90427e-10	2.1	4.19556e-08	3.1	0.0049	4.1	0.01778	3	0.01825	0	0.00143																	3.5	0.01259	0.01256	0.01352	0.01247	0.01164	0.01305	0.01027	0.01075	0.01151	0.01078
	1.65	3.84593e-09									1.2	2.42009e-10	2.2	1.25539e-07	3.2	0.00587	4.2	0.01926	2.9	0.01801	-0.1	0.00127																	3.55	0.01353	0.01355	0.01453	0.01342	0.01264	0.01402	0.01121	0.01171	0.01251	0.01173
	1.7	9.00741e-09									1.3	2.84036e-10	2.3	3.04549e-07	3.3	0.00681	4.3	0.0208	2.8	0.01772	-0.2	0.00113																	3.6	0.01449	0.01456	0.01554	0.01438	0.01365	0.01503	0.01221	0.01275	0.01352	0.01268
	1.75	2.22222e-08									1.4	2.56347e-10	2.4	7.82683e-07	3.4	0.00788	4.4	0.0224	2.7	0.01736	-0.3	0.00098963																	3.65	0.0155	0.01559	0.01654	0.01539	0.01465	0.01604	0.01321	0.0138	0.01452	0.01372
	1.8	4.49185e-08									1.5	2.37298e-10	2.5	2.14657e-06	3.5	0.00907	4.5	0.02412	2.6	0.01707	-0.4	0.000859259																	3.7	0.01651	0.01666	0.01758	0.01642	0.01571	0.01706	0.01427	0.01485	0.01557	0.01479
	1.85	9.83704e-08									1.6	1.20293e-10	2.6	6.14522e-06	3.6	0.01025	4.6	0.02584	2.5	0.01671	-0.5	0.000734815																	3.75	0.01758	0.01772	0.01865	0.01749	0.01678	0.01813	0.01533	0.01595	0.01664	0.01586
	1.9	2.01481e-07									1.7	2.66e-10	2.7	2.38679e-05	3.7	0.01156	4.7	0.02761	2.4	0.01636	-0.6	0.000622222																	3.8	0.01865	0.01882	0.01971	0.01856	0.0179	0.0192	0.01645	0.01706	0.01775	0.01692
	1.95	4.06519e-07									1.8	2.8224e-10	2.8	5.71126e-05	3.8	0.01292	4.8	0.02939	2.3	0.01606	-0.7	0.000513778																	3.85	0.01971	0.01995	0.02078	0.01962	0.01897	0.02028	0.01752	0.01823	0.01883	0.018
	2	7.40741e-07									1.9	1.67707e-10	2.9	0.000141038	3.9	0.01428	4.9	0.03129	2.2	0.0157	-0.8	0.000414815																	3.9	0.02079	0.02108	0.02187	0.02071	0.02014	0.02141	0.01869	0.01938	0.01999	0.01916
	2.05	1.22074e-06									2	3.60027e-10	3	0.000273551	4	0.01576	5	0.03319	2.1	0.01535	-0.9	0.000331852																	3.95	0.02192	0.02223	0.023	0.02184	0.02127	0.02254	0.01982	0.02056	0.02112	0.02032
	2.1	2.04444e-06									2.1	1.47084e-10	3.1	0.000485108	4.1	0.01724	5	0.03407	2	0.01499	-1	0.000259556																	4	0.02304	0.02342	0.02413	0.02296	0.02245	0.02366	0.021	0.02175	0.02229	0.02147
	2.15	3.31259e-06									2.2	3.22418e-10	3.2	0.000782683	4.2	0.01879	4.9	0.0349	1.9	0.01458	-1.1	0.000196741																	4.05	0.02417	0.0246	0.02525	0.02409	0.02363	0.02479	0.02218	0.02295	0.02348	0.02266
	2.2	5.32148e-06									2.3	3.78338e-11	3.3	0.00123	4.3	0.02033	4.8	0.0355	1.8	0.01422	-1.2	0.000144593																	4.1	0.02536	0.02582	0.0264	0.02523	0.02482	0.02593	0.02341	0.0242	0.02467	0.02386
	2.25	8.47407e-06									2.4	1.64071e-10	3.4	0.00178	4.4	0.02193	4.7	0.03591	1.7	0.01387	-1.3	0.000102519																	4.15	0.02655	0.02706	0.02759	0.0264	0.026	0.02712	0.0246	0.02545	0.02585	0.02509
	2.3	1.38667e-05									2.5	3.41013e-10	3.5	0.00245	4.5	0.02364	4.6	0.03615	1.6	0.01351	-1.4	6.99259e-05																	4.2	0.02773	0.02831	0.02875	0.02755	0.02724	0.02831	0.02584	0.02669	0.02708	0.02629
	2.35	2.29926e-05									2.6	1.48809e-10	3.6	0.00323	4.6	0.02542	4.5	0.03627	1.5	0.01316	-1.5	4.24889e-05																	4.25	0.02892	0.02955	0.0299	0.02873	0.02848	0.02947	0.02708	0.02793	0.02832	0.02754
	2.4	3.8163e-05									2.7	2.63449e-10	3.7	0.00411	4.7	0.0272	4.4	0.03633	1.4	0.01274	-1.6	2.69037e-05																	4.3	0.03011	0.03079	0.03109	0.02992	0.02973	0.03063	0.02833	0.0292	0.02957	0.0288
	2.45	6.34074e-05									2.8	1.94302e-10	3.8	0.00515	4.8	0.0291	4.3	0.03627	1.3	0.01239	-1.7	1.61778e-05																	4.35	0.03136	0.03207	0.03227	0.0311	0.03102	0.03186	0.02962	0.03051	0.03085	0.03009
	2.5	0.000101926									2.9	1.45476e-10	3.9	0.00627	4.9	0.03087	4.2	0.03609	1.2	0.01203	-1.8	9.6e-06																	4.4	0.0326	0.03337	0.03346	0.03229	0.03227	0.03305	0.03087	0.03181	0.03211	0.03137
	2.55	0.000162963									3	8.53129e-11	4	0.00756	5	0.03271	4.1	0.03591	1.1	0.01161	-1.9	5.54074e-06																	4.45	0.03385	0.03468	0.03465	0.03349	0.03357	0.03425	0.03217	0.03309	0.0334	0.03272
	2.6	0.000251259									3.1	3.08222e-11	4.1	0.00883	5.1	0.03461	4	0.03567	1	0.01126	-2	2.89185e-06																	4.5	0.03509	0.03598	0.03583	0.03472	0.03487	0.03548	0.03347	0.03438	0.03471	0.034
	2.65	0.000375111									3.2	1.25609e-10	4.2	0.01031	5.2	0.03662	3.9	0.03538	0.9	0.0109	-2.1	1.63556e-06																	4.55	0.03634	0.03728	0.03704	0.03592	0.03618	0.03666	0.03472	0.03572	0.03601	0.03528
	2.7	0.00054163									3.3	1.24862e-10	4.3	0.01178	5.3	0.0387	3.8	0.03508	0.8	0.01049	-2.2	9.3037e-07																	4.6	0.03764	0.03862	0.03826	0.03715	0.03748	0.03786	0.03607	0.03705	0.03731	0.03662
	2.75	0.000752593									3.4	1.32044e-10	4.4	0.01348	5.4	0.04071	3.7	0.03473	0.7	0.01013	-2.3	5.17926e-07																	4.65	0.03888	0.03998	0.03945	0.03833	0.03879	0.03909	0.03738	0.03839	0.03862	0.03795
	2.8	0.00103									3.5	2.76151e-12	4.5	0.01527	5.5	0.04284	3.6	0.03437	0.6	0.00978	-2.4	2.88593e-07																	4.7	0.04013	0.04132	0.04063	0.03953	0.04014	0.04028	0.03869	0.03969	0.03996	0.03931
	2.85	0.00135									3.6	1.67707e-10	4.6	0.01713	5.6	0.04492	3.5	0.03401	0.5	0.00936	-2.5	1.63556e-07																	4.75	0.04144	0.04265	0.04182	0.04076	0.04145	0.04148	0.03999	0.04102	0.04128	0.04068
	2.9	0.00173									3.7	3.60027e-10	4.7	0.01906	5.7	0.04705	3.4	0.0336	0.4	0.00901	-2.6	9.24444e-08																	4.8	0.04274	0.04401	0.043	0.04197	0.04281	0.04271	0.04134	0.04238	0.04263	0.04204
	2.95	0.00217									3.8	1.47084e-10	4.8	0.02108	5.8	0.04924	3.3	0.03319	0.3	0.00865	-2.7	5.37481e-08																	4.85	0.04399	0.04538	0.04419	0.04319	0.04412	0.04389	0.04265	0.04373	0.04395	0.0434
	3	0.00267									3.9	3.22418e-10	4.9	0.02309	5.9	0.0515	3.2	0.03277	0.2	0.00824	-2.8	3.14667e-08																	4.9	0.04529	0.04674	0.04537	0.04438	0.04547	0.04508	0.04401	0.04505	0.0453	0.04477
	3.05	0.00322									4	6.19683e-06	5	0.02519	6	0.05375	3.1	0.03236	0.1	0.00788	-2.9	1.90222e-08																	4.95	0.04659	0.04813	0.04656	0.04556	0.04678	0.04626	0.04532	0.04641	0.04661	0.04613
	3.1	0.00383									4.1	4.58413e-05	5.1	0.02736	6	0.05476	3	0.03194	0	0.00753	-3	1.19704e-08																	5	0.04784	0.04952	0.04772	0.04675	0.04814	0.04745	0.04668	0.04778	0.04796	0.04749
	3.15	0.0045									4.2	0.000132063	5.2	0.0296	5.9	0.05594	2.9	0.03153	-0.1	0.00711																			5.05	0.04914	0.05089	0.04887	0.04793	0.0495	0.04863	0.04799	0.04912	0.04932	0.04885
	3.2	0.0052									4.3	0.000257143	5.3	0.032	5.8	0.05671	2.8	0.03111	-0.2	0.00676																			5.1	0.05045	0.05225	0.05002	0.04912	0.05092	0.04982	0.04929	0.05044	0.05073	0.05024
	3.25	0.00599									4.4	0.000462857	5.4	0.03433	5.7	0.05724	2.7	0.03064	-0.3	0.0064																			5.15	0.05175	0.05364	0.05115	0.0503	0.05229	0.05099	0.05065	0.05181	0.05211	0.05164
	3.3	0.00676									4.5	0.000952381	5.5	0.03673	5.6	0.0576	2.6	0.03022	-0.4	0.00604																			5.2	0.05305	0.05503	0.05228	0.05147	0.05359	0.05211	0.05196	0.05315	0.05342	0.053
	3.35	0.00759									4.6	0.0015	5.6	0.03929	5.5	0.05778	2.5	0.02975	-0.5	0.00569																			5.25	0.05435	0.05643	0.05341	0.05261	0.05501	0.05323	0.05326	0.05445	0.05482	0.05437
	3.4	0.00847									4.7	0.00204	5.7	0.04192	5.4	0.0579	2.4	0.02927	-0.6	0.00535																			5.3	0.0556	0.05782	0.0545	0.05378	0.05638	0.05436	0.05457	0.05577	0.0562	0.05574
	3.45	0.00942									4.8	0.00269	5.8	0.04456	5.3	0.05784	2.3	0.02886	-0.7	0.00499																			5.35	0.05691	0.05918	0.05557	0.05491	0.05774	0.05547	0.05587	0.05712	0.05756	0.05716
	3.5	0.01037									4.9	0.00342	5.9	0.04727	5.2	0.05772	2.2	0.02839	-0.8	0.00461																			5.4	0.05821	0.06046	0.05663	0.05601	0.05905	0.05655	0.05717	0.05842	0.05889	0.05848
	3.55	0.01132									5	0.00428	6	0.05006	5.1	0.05754	2.1	0.02791	-0.9	0.00427																			5.45	0.05944	0.06196	0.05768	0.05708	0.06025	0.05767	0.05848	0.05971	0.06009	0.0599
	3.6	0.01233									5.1	0.00529	6.1	0.05301	5	0.0573	2	0.02744	-1	0.00395																			5.5	0.06062	0.06342	0.0587	0.05814	0.062	0.05867	0.05958	0.06092	0.06177	0.06147
	3.65	0.01339									5.2	0.00654	6.2	0.05595	4.9	0.05701	1.9	0.02696	-1.1	0.00362																			5.55	0.06181	0.0646	0.05983	0.05918	0.06322	0.05965	0.06127	0.0621	0.06307	0.06266
	3.7	0.0144									5.3	0.00787	6.3	0.05897	4.8	0.05671	1.8	0.02649	-1.2	0.00332																			5.6	0.06303	0.06609	0.06072	0.06026	0.0644	0.06084	0.06254	0.0635	0.06425	0.06402
	3.75	0.01553									5.4	0.00927	6.4	0.06192	4.7	0.05636	1.7	0.02596	-1.3	0.00302																			5.65	0.06477	0.06757	0.06161	0.06144	0.06559	0.06187	0.06372	0.06507	0.06544	0.06562
	3.8	0.01659									5.5	0.01079	6.5	0.06486	4.6	0.05594	1.6	0.02548	-1.4	0.00274																			5.7	0.06595	0.06875	0.06279	0.06247	0.06733	0.06262	0.06491	0.06625	0.06709	0.0668
	3.85	0.01778									5.6	0.01232	6.6	0.06804	4.5	0.05553	1.5	0.02495	-1.5	0.00247																			5.75	0.06714	0.07024	0.06373	0.06322	0.06855	0.0638	0.06609	0.06744	0.0684	0.06799
	3.9	0.0189									5.7	0.01397	6.7	0.07122	4.4	0.05511	1.4	0.02447	-1.6	0.0022																			5.8	0.06833	0.07171	0.06457	0.06441	0.06974	0.06486	0.06728	0.06862	0.06958	0.06935
	3.95	0.02009									5.8	0.01581	6.8	0.07432	4.3	0.05464	1.3	0.02394	-1.7	0.00195																			5.85	0.06951	0.0729	0.06547	0.06545	0.07092	0.06556	0.06846	0.06981	0.07077	0.07095
	4	0.02127									5.9	0.01771	6.9	0.07734	4.2	0.05422	1.2	0.02341	-1.8	0.00171																			5.9	0.0707	0.07439	0.06638	0.06616	0.07266	0.06659	0.06965	0.07099	0.07243	0.07214
	4.05	0.02246									6	0.01968	7	0.08059	4.1	0.05375	1.1	0.02287	-1.9	0.00148																			5.95	0.07188	0.07586	0.06725	0.06719	0.07389	0.06733	0.07083	0.07218	0.07373	0.07332
	4.1	0.0237									6.1	0.02178	7	0.08059	4	0.05327	1	0.02228	-2	0.00127																			6	0.07307	0.07705	0.06784	0.06794	0.07507	0.06837	0.07202	0.07336	0.07492	0.07469
	4.15	0.02495									6.2	0.02406	6.9	0.08178	3.9	0.05286	0.9	0.02175	-2.1	0.00107																			6.05	0.07425	0.07823	0.06871	0.06896	0.07626	0.06913	0.0732	0.07455	0.0761	0.07629
	4.2	0.02619									6.3	0.02648	6.8	0.08237	3.8	0.05239	0.8	0.02121	-2.2	0.000882963																			6.1	0.07544	0.07972	0.06962	0.06974	0.07744	0.07012	0.07388	0.07573	0.07729	0.07747
	4.25	0.02744									6.4	0.02889	6.7	0.08296	3.7	0.05185	0.7	0.02068	-2.3	0.000717037																			6.15	0.07662	0.0812	0.07021	0.07072	0.07863	0.07072	0.07498	0.07692	0.07847	0.07866
	4.3	0.02868									6.5	0.03143	6.6	0.08356	3.6	0.05138	0.6	0.02009	-2.4	0.000567111																			6.2	0.07781	0.08238	0.07108	0.07131	0.07981	0.07146	0.07617	0.0779	0.07966	0.07984
	4.35	0.02999									6.6	0.03403	6.5	0.08356	3.5	0.0509	0.5	0.0195	-2.5	0.000427852																			6.25	0.07899	0.08357	0.07199	0.07207	0.08152	0.07249	0.07735	0.0787	0.08127	0.08103
	4.4	0.03129									6.7	0.03663	6.4	0.08356	3.4	0.05043	0.4	0.0189	-2.6	0.000316444																			6.3	0.08018	0.08506	0.07258	0.07309	0.0828	0.07309	0.07803	0.07988	0.08267	0.08239
	4.45	0.03259									6.8	0.03924	6.3	0.08356	3.3	0.0499	0.3	0.01837	-2.7	0.000222222																			6.35	0.08136	0.08653	0.07317	0.07368	0.0834	0.07368	0.07913	0.08089	0.08332	0.08399
	4.5	0.03384									6.9	0.04184	6.2	0.08356	3.2	0.04942	0.2	0.01778	-2.8	0.000148741																			6.4	0.08255	0.08771	0.07377	0.07428	0.0851	0.07427	0.08031	0.08165	0.08487	0.08517
	4.55	0.0352									7	0.04463	6.1	0.08296	3.1	0.04889	0.1	0.01719	-2.9	9.54074e-05																			6.45	0.08373	0.0889	0.07436	0.07487	0.08633	0.07502	0.08103	0.08262	0.08618	0.08636
	4.6	0.0365									7.1	0.04737	6	0.08296	3	0.04836	0	0.01659	-3	5.70074e-05																			6.5	0.08488	0.09008	0.07523	0.07562	0.08752	0.07605	0.08216	0.08342	0.08736	0.08755
	4.65	0.03787									7.2	0.05022	5.9	0.08237	2.9	0.04782	-0.1	0.016	-3.1	2.66667e-05																			6.55	0.08551	0.09127	0.07614	0.07665	0.08815	0.07664	0.08282	0.0844	0.08807	0.08873
	4.7	0.03917									7.3	0.05308	5.8	0.08178	2.8	0.04729	-0.2	0.01541	-3.2	1.36296e-05																			6.6	0.0867	0.09245	0.07673	0.07724	0.08929	0.07723	0.08342	0.08523	0.08914	0.08992
	4.75	0.04047									7.4	0.056	5.7	0.08178	2.7	0.04676	-0.3	0.01481	-3.3	6.45926e-06																			6.65	0.08788	0.09364	0.07732	0.07783	0.09048	0.07783	0.08452	0.08616	0.09032	0.09092
	4.8	0.04184									7.5	0.05886	5.6	0.08119	2.6	0.04622	-0.4	0.01416	-3.4	2.37037e-06																			6.7	0.08903	0.09483	0.07763	0.07842	0.09166	0.07842	0.08519	0.08676	0.09151	0.09169
	4.85	0.0432									7.6	0.06178	5.5	0.08059	2.5	0.04563	-0.5	0.01357	-3.5	1.04296e-06																			6.75	0.08966	0.09601	0.07792	0.07902	0.09285	0.07901	0.08579	0.08756	0.09269	0.09288
	4.9	0.0445									7.7	0.06476	5.4	0.08	2.4	0.0451	-0.6	0.01298	-3.6	4.4563e-07																			6.8	0.09084	0.0972	0.07851	0.07961	0.09348	0.0796	0.08638	0.08853	0.09341	0.09406
	4.95	0.04587									7.8	0.0673	5.3	0.07941	2.3	0.0445	-0.7	0.01239	-3.7	1.8963e-07																			6.85	0.09199	0.09838	0.0791	0.0802	0.09463	0.0802	0.08697	0.08913	0.09447	0.09525
	5	0.04723									7.9	0.07048	5.2	0.07881	2.2	0.04397	-0.8	0.01179	-3.8	7.88148e-08																			6.9	0.09262	0.09957	0.07969	0.0808	0.09581	0.08064	0.08756	0.08972	0.09566	0.09625
	5.05	0.04859									8	0.07302	5.1	0.07881	2.1	0.04338	-0.9	0.0112	-3.9	3.38963e-08																			6.95	0.09381	0.10075	0.08029	0.08123	0.09648	0.08079	0.08816	0.09031	0.09641	0.09703
	5.1	0.0499									8	0.07429	5	0.07822	2	0.04279	-1	0.01061	-4	1.48148e-08																			7	0.09496	0.10163	0.0806	0.08139	0.09762	0.08138	0.08875	0.0909	0.09746	0.09821
	5.15	0.05126									7.9	0.07619	4.9	0.07763	1.9	0.04213	-1.1	0.01001
	5.2	0.05262									7.8	0.07746	4.8	0.07704	1.8	0.04154	-1.2	0.00948
	5.25	0.05393									7.7	0.07873	4.7	0.07644	1.7	0.04089	-1.3	0.00889
	5.3	0.05523									7.6	0.07937	4.6	0.07585	1.6	0.0403	-1.4	0.00836
	5.35	0.05659									7.5	0.08	4.5	0.07526	1.5	0.03964	-1.5	0.00782
	5.4	0.0579									7.4	0.08063	4.4	0.07467	1.4	0.03893	-1.6	0.00729
	5.45	0.0592									7.3	0.08063	4.3	0.07407	1.3	0.03828	-1.7	0.00676
	5.5	0.06044									7.2	0.08127	4.2	0.07348	1.2	0.03757	-1.8	0.00622
	5.55	0.06163									7.1	0.08127	4.1	0.07289	1.1	0.03686	-1.9	0.00569
	5.6	0.06281									7	0.08127	4	0.0723	1	0.03615	-2	0.00519
	5.65	0.06459									6.9	0.08127	3.9	0.0717	0.9	0.03544	-2.1	0.0047
	5.7	0.06578									6.8	0.08127	3.8	0.07111	0.8	0.03467	-2.2	0.00418
	5.75	0.06696									6.7	0.08127	3.7	0.07052	0.7	0.03396	-2.3	0.00373
	5.8	0.06815									6.6	0.08127	3.6	0.06993	0.6	0.03319	-2.4	0.0033
	5.85	0.06933									6.5	0.08127	3.5	0.06933	0.5	0.03236	-2.5	0.00289
	5.9	0.07052									6.4	0.08063	3.4	0.06874	0.4	0.03159	-2.6	0.00248
	5.95	0.0717									6.3	0.08063	3.3	0.06815	0.3	0.03076	-2.7	0.0021
	6	0.07289									6.2	0.08063	3.2	0.06756	0.2	0.02999	-2.8	0.00174
	6.05	0.07407									6.1	0.08063	3.1	0.06696	0.1	0.02916	-2.9	0.00141
	6.1	0.07526									6	0.08	3	0.06637	0	0.02833	-3	0.00111
	6.15	0.07644									5.9	0.08	2.9	0.06578	-0.1	0.0275	-3.1	0.000841481
	6.2	0.07763									5.8	0.07937	2.8	0.06519	-0.2	0.02667	-3.2	0.000598519
	6.25	0.07822									5.7	0.07937	2.7	0.06459	-0.3	0.02578	-3.3	0.000389333
	6.3	0.07941									5.6	0.07873	2.6	0.064	-0.4	0.02495	-3.4	0.000239407
	6.35	0.08059									5.5	0.07873	2.5	0.06281	-0.5	0.02412	-3.5	0.000129778
	6.4	0.08119									5.4	0.07873	2.4	0.06222	-0.6	0.02323	-3.6	6.04444e-05
	6.45	0.08237									5.3	0.0781	2.3	0.06163	-0.7	0.02234	-3.7	1.77778e-05
	6.5	0.08296									5.2	0.0781	2.2	0.06104	-0.8	0.02151	-3.8	6.04444e-06
	6.55	0.08415									5.1	0.07746	2.1	0.05985	-0.9	0.02062	-3.9	1.18519e-06
	6.6	0.08474									5	0.07746	2	0.05926	-1	0.01973	-4	3.54963e-07
	6.65	0.08593									4.9	0.07683	1.9	0.05855	-1.1	0.0189	-4.1	1.01333e-07
	6.7	0.08652									4.8	0.07683	1.8	0.05772	-1.2	0.01801	-4.2	3.28889e-08
	6.75	0.08711									4.7	0.07619	1.7	0.05689	-1.3	0.01719	-4.3	1.28e-08
	6.8	0.0883									4.6	0.07619	1.6	0.05606	-1.4	0.0163	-4.4	7.40741e-09
	6.85	0.08889									4.5	0.07556	1.5	0.05523	-1.5	0.01547	-4.5	5.77185e-09
	6.9	0.08948									4.4	0.07556	1.4	0.0544	-1.6	0.01464	-4.6	5.42815e-09
	6.95	0.09007									4.3	0.07492	1.3	0.05351	-1.7	0.01375	-4.7	5.89037e-09
	7	0.09067									4.2	0.07492	1.2	0.05256	-1.8	0.01292	-4.8	5.01333e-09
											4.1	0.07429	1.1	0.05156	-1.9	0.01209	-4.9	5.04889e-09
											4	0.07429	1	0.05067	-2	0.01126	-5	4.42074e-09
											3.9	0.07365	0.9	0.04966	-2.1	0.01043
											3.8	0.07365	0.8	0.04871	-2.2	0.0096
											3.7	0.07302	0.7	0.0477	-2.3	0.00883
											3.6	0.07238	0.6	0.04664	-2.4	0.008
											3.5	0.07175	0.5	0.04563	-2.5	0.00729
											3.4	0.07175	0.4	0.04462	-2.6	0.00652
											3.3	0.07111	0.3	0.04356	-2.7	0.00574
											3.2	0.07048	0.2	0.04249	-2.8	0.00501
											3.1	0.06984	0.1	0.04142	-2.9	0.00423
											3	0.06921	0	0.04036	-3	0.00357
											2.9	0.06857	-0.1	0.03923	-3.1	0.00294
											2.8	0.06794	-0.2	0.0381	-3.2	0.00235
											2.7	0.0673	-0.3	0.03704	-3.3	0.0018
											2.6	0.06667	-0.4	0.03591	-3.4	0.00133
											2.5	0.06603	-0.5	0.03479	-3.5	0.000912593
											2.4	0.0654	-0.6	0.03366	-3.6	0.000572444
											2.3	0.06476	-0.7	0.03247	-3.7	0.000295111
											2.2	0.06349	-0.8	0.03135	-3.8	0.000126815
											2.1	0.06273	-0.9	0.03016	-3.9	2.88e-05
											2	0.06178	-1	0.02904	-4	7.58519e-06
											1.9	0.06083	-1.1	0.02785	-4.1	9.65926e-07
											1.8	0.05981	-1.2	0.02667	-4.2	2.00296e-07
											1.7	0.05879	-1.3	0.02554	-4.3	4.71111e-08
											1.6	0.05778	-1.4	0.0243	-4.4	3.80741e-09
											1.5	0.05676	-1.5	0.02311	-4.5	2.04444e-09
											1.4	0.05568	-1.6	0.02193	-4.6	1.48148e-09
											1.3	0.05448	-1.7	0.02068	-4.7	1.22074e-09
											1.2	0.0534	-1.8	0.01944	-4.8	1.37333e-09
											1.1	0.05225	-1.9	0.01819	-4.9	1.23111e-09
											1	0.05111	-2	0.01695	-5	1.28889e-09
											0.9	0.04984	-2.1	0.01564	-5.1	1.25926e-09
											0.8	0.0487	-2.2	0.0144	-5.2	1.19852e-09
											0.7	0.04749	-2.3	0.01292	-5.3	8.38519e-10
											0.6	0.04635	-2.4	0.0115	-5.4	1.19556e-09
											0.5	0.04521	-2.5	0.01001	-5.5	1.09185e-09
											0.4	0.04406	-2.6	0.00865	-5.6	1.10815e-09
											0.3	0.04286	-2.7	0.00741	-5.7	1.11556e-09
											0.2	0.04171	-2.8	0.00628	-5.8	1e-09
											0.1	0.04057	-2.9	0.00524	-5.9	1.21481e-09
											0	0.0393	-3	0.00421	-6	1.12148e-09
											-0.1	0.03803	-3.1	0.00332
											-0.2	0.03683	-3.2	0.0026
											-0.3	0.03556	-3.3	0.00198
											-0.4	0.03429	-3.4	0.00144
											-0.5	0.03295	-3.5	0.000918519
											-0.6	0.03162	-3.6	0.00049837
											-0.7	0.03029	-3.7	0.000203852
											-0.8	0.02902	-3.8	6.87407e-05
											-0.9	0.02768	-3.9	1.24444e-05
											-1	0.02629	-4	1.49926e-06
											-1.1	0.02489	-4.1	3.10519e-07
											-1.2	0.02343	-4.2	7.17037e-08
											-1.3	0.02197	-4.3	2.12741e-08
											-1.4	0.02057	-4.4	9.95556e-09
											-1.5	0.01911	-4.5	1.61481e-09
											-1.6	0.01765	-4.6	1.46222e-09
											-1.7	0.01625	-4.7	1.45926e-09
											-1.8	0.01486	-4.8	1.48148e-09
											-1.9	0.01352	-4.9	1.27556e-09
											-2	0.01219	-5	1.30519e-09
											-2.1	0.01092	-5.1	1.22074e-09
											-2.2	0.00965	-5.2	1.32296e-09
											-2.3	0.00844	-5.3	1.25481e-09
											-2.4	0.00717	-5.4	1.12593e-09
											-2.5	0.00603	-5.5	1.0637e-09
											-2.6	0.00481	-5.6	1.02667e-09
											-2.7	0.00385	-5.7	1.08741e-09
											-2.8	0.00298	-5.8	9.98519e-10
											-2.9	0.0022	-5.9	1.05778e-09
											-3	0.00151	-6	1.07556e-09
											-3.1	0.00095873	-6.1	9.00741e-10
											-3.2	0.000524444	-6.2	9.82222e-10
											-3.3	0.000171429	-6.3	9.33333e-10
											-3.4	1.46667e-05	-6.4	1.00889e-09
											-3.5	3.05397e-07	-6.5	8.13333e-10
											-3.6	6.85714e-08	-6.6	1.13926e-09
											-3.7	1.93644e-09	-6.7	1.12e-09
											-3.8	1.77378e-09	-6.8	1.10667e-09
											-3.9	1.568e-09	-6.9	1.21185e-09
											-4	1.67484e-09	-7	1.43111e-09
											-4.1	1.59689e-09
											-4.2	1.65876e-09
											-4.3	1.52907e-09
											-4.4	1.5912e-09
											-4.5	1.62667e-09
											-4.6	1.42284e-09
											-4.7	1.74142e-09
											-4.8	1.49636e-09
											-4.9	1.7272e-09
											-5	1.74871e-09
											-5.1	1.50907e-09
											-5.2	1.7296e-09
											-5.3	1.60818e-09
											-5.4	1.568e-09
											-5.5	9.74603e-10
											-5.6	1.12698e-09
											-5.7	1.27143e-09
											-5.8	1.06984e-09
											-5.9	1.30952e-09
											-6	1.29365e-09
											-6.1	1.18889e-09
											-6.2	1.20317e-09
											-6.3	1.24603e-09
											-6.4	1.1127e-09
											-6.5	1.12698e-09
											-6.6	1.15556e-09
											-6.7	1.32381e-09
											-6.8	1.35556e-09
											-6.9	1.06984e-09
											-7	1.11587e-09
											-7.1	1.03333e-09
											-7.2	1.2619e-09
											-7.3	1.27143e-09
											-7.4	1.26508e-09
											-7.5	1.15079e-09
											-7.6	1.15556e-09
											-7.7	1.12381e-09
											-7.8	9.74603e-10
											-7.9	1.2127e-09
											-8	1.10952e-09
[truncated: 20 more columns]

## Sheet: Figure 4
	Performance of 1T-1FeMFET pixel circuit and μ-LED display
	Fig. 4b					Fig. 4c									Fig. 4d						Fig. 4e				Fig. 4f
	Time (s)	IDD (μA/μm) @ VDATA=4 V	IDD (μA/μm) @ VDATA=8 V	IDD (μA/μm) @ VDATA=12 V		Pulse width=10 μs		Pulse width=50 μs		Pulse width=100 μs		Pulse width=400 μs			Time (s)	Select-T on		Select-T off			Time (μs)	VDATA (V)	IDD (μA/μm)		Voltage (V)	before LLO	after LLO
						Time (s)	IDD (μA/μm)	Time (s)	IDD (μA/μm)	Time (s)	IDD (μA/μm)	Time (s)	IDD (μA/μm)			Ion (μA/μm)	Ioff (μA/μm)	Ion (μA/μm)	Ioff (μA/μm)		0	0	0			Current Density (A/cm2)	Current Density (A/cm2)
	0	0.00151	0.00138	0.000821408		0	0.00158	0	0.000138663	0	6.32725e-05	0	0.00134		1	0.1348	1.02e-08	0.16662	8.17523e-08		10	0	0		-3	1.81389e-09	7.98702e-10
	0.0001	0.00151	0.000852406	0.0014		0.0001	0.00109	0.0001	0.00191	0.0001	0.000160577	0.0001	0.000292469		2	0.1212	1.832e-07	0.16797	1.0008e-07		10.01	1.3232	0.0008266		-2.9	9.53388e-09	1.20401e-09
	0.00010011	0.0022	0.00205	0.01189		0.00010011	0.00448	0.00010011	0.00403	0.00010011	0.00247	0.00010011	0.00032051		5	0.091	1.632e-06	0.16752	1.51819e-07		10.02	1.893	0.00124		-2.8	1.03078e-08	2.70176e-09
	0.00010022	0.00483	0.00696	0.01414		0.00010022	0.00962	0.00010022	0.00647	0.00010022	0.00766	0.00010022	0.0049		8	0.074	4.8e-06	0.16392	1.95665e-07		10.03	2.835	0.00156		-2.7	1.48249e-08	2.17247e-09
	0.00010033	0.00852	0.01187	0.01983		0.00010033	0.01502	0.00010033	0.00923	0.00010033	0.01284	0.00010033	0.01036		10	0.0722	9.06e-06	0.16167	2.21972e-07		10.04	4.3977	0.0058		-2.6	1.66187e-08	2.55632e-09
[truncated: 4,997 more rows]

## Sheet: Suppl. Fig. 1
	The performance of FeCAP versus HZO thickness and PMA temperature
	Suppl. Fig. 1a																									Suppl. Fig. 1b							Suppl. Fig. 1c
[truncated: 1,003 more rows]

## Sheet: Suppl. Fig. 2
	The P-V hysteresis loops during wake-up until 105 cycles
[truncated: 1,003 more rows]

[truncated: 12 more sheets: Suppl. Fig. 3, Suppl. Fig. 4, Suppl. Fig. 7, Suppl. Fig. 9, Suppl. Fig. 10, Suppl. Fig. 12, Suppl. Fig. 13, Suppl. Fig. 14, Suppl. Fig. 15, Suppl. Fig. 16, Suppl. Fig. 17, Suppl. Fig. 19]
